# Supplementary material for: 8-Hy­droxy­quinolinium tri­chlorido­(pyridine-2,6-di­carb­oxy­lic acid-κ3O,N,O′)copper(II) dihydrate
Source: Acta Crystallogr E Crystallogr Commun. 2024 Sep 24;80(Pt 10):1049–53. doi: 10.1107/S2056989024009186 (PMC11451499; doi:10.1107/S2056989024009186)
Supplement: Supplementary file 1 [file e-80-01049-sup1.cif]

##############################################################################
#                                                                            #
# This CIF contains the data in a paper accepted for publication in          #
# Acta Crystallographica Section E. It conforms to the requirements of       #
# Notes for Authors for Acta Crystallographica Section E, and has been       #
# peer reviewed under the auspices of the IUCr Commission on Journals.       #
#                                                                            #
# Full details of the Crystallographic Information File format               #
# are given in the paper "The Crystallographic Information File (CIF):       #
# a New Standard Archive File for Crystallography" by S. R. Hall, F. H.      #
# Allen and I. D. Brown [Acta Cryst. (1991), A47, 655-685].                  #
#                                                                            #
# The current version of the core CIF dictionary is obtainable from          #
# ftp://ftp.iucr.org/pub/cif_core.dic.                                       #
#                                                                            #
# Software is freely available for graphical display of the structure(s)     #
# in this CIF. For information consult the CIF software page                 #
# http://www.iucr.org/resources/cif/software.                                #
#                                                                            #
# This file may be used for bona fide research purposes within the           #
# scientific community so long as proper attribution is given to the journal # 
# article from which it was obtained.                                        #
#                                                                            #
##############################################################################
data_I
_audit_creation_method
;
Olex2 1.5
(compiled 2024.02.16 svn.r378c4104 for OlexSys, GUI svn.r6928)
;
_journal_date_recd_electronic     2024-08-01
_journal_date_accepted     2024-09-19
_journal_name_full     'Acta Crystallographica, Section E'
_journal_year     2024
_journal_volume     80
_journal_issue      1
_journal_page_first     0
_journal_page_last     0
_journal_paper_category     GM
_journal_paper_doi     10.1107/S2056989024009186
_journal_coeditor_code     EJ2008
_publ_contact_author_name     'Jamshid Mengnorovich Ashurov'
_publ_contact_author_address
;
Institute of Bioorganic Chemistry, Academy of Sciences of Uzbekistan, 100125, M.
Ulugbek Str 83, Tashkent,
Uzbekistan
;
_publ_contact_author_email     'ashurovjamshid1@gmail.com'
_publ_contact_author_fax     ?
_publ_contact_author_phone     '+998994444194'
_publ_section_title
;
8-Hydroxyquinolinium trichlorido(pyridine-2,6-dicarboxylic
acid-\k^3^<i>O</i>,<i>N</i>,<i>O</i>')copper(II) dihydrate
;
_publ_section_title_footnote     .
loop_
    _publ_author_name
    _publ_author_footnote
    _publ_author_address
    'Nazarov, Yusufjon Eshkobilovich' .
;
Termez State University, Barkamol Avlod Street 43, Termez City,
Uzbekistan
;
    'Turaev, Khayit Khudainazarovich' .
;
Termez State University, Barkamol Avlod Street 43, Termez City,
Uzbekistan
;
    'Suyunov, Jabbor Ruziboevich' .
;
Termez State University, Barkamol Avlod Street 43, Termez City,
Uzbekistan
;
    'Alimnazarov, Bekmurod Khurramovich' .
;
Termez State University, Barkamol Avlod Street 43, Termez City,
Uzbekistan
;
    'Rasulov, Abdusamat Abdujabborovich' .
;
Institute of Bioorganic Chemistry, Academy of Sciences of Uzbekistan, 100125,
M. Ulugbek Str. 83, Tashkent, 700125,
Uzbekistan
;
    'Ibragimov, Bakhtiyar Tulyaganovich' .
;
Institute of Bioorganic Chemistry, Academy of Sciences of Uzbekistan, 100125,
M. Ulugbek Str. 83, Tashkent, 700125,
Uzbekistan
;
    'Ashurov, Jamshid Mengnorovich' .
;
Institute of Bioorganic Chemistry, Academy of Sciences of Uzbekistan, 100125,
M. Ulugbek Str. 83, Tashkent, 700125,
Uzbekistan
;
_publ_section_synopsis
;
The title compound, (C~9~H~8~NO)[CuCl~3~(C~7~H~5~NO~4~)]\\cdot2H~2~O, was
synthesized by reacting Cu^II^ acetate, 8-hydroxyquinoline, and
pyridine-2,6-dicarboxylic acid in dilute hydrochloric acid in a 1:1:1 molar
ratio. The Cu(II) atom exhibits a distorted octahedral geometry coordinated by
the H~2~pydc ligand and chloride atoms. In the crystal structure, various
hydrogen bonds and weak interactions lead to the formation of a
three-dimensional network.
;
_chemical_name_systematic
;\
8-Hydroxyquinolinium trichlorido(pyridine-2,6-dicarboxylic acid-\
\k^3^<i>O</i>,<i>N</i>,<i>O</i>')copper(II) dihydrate
;
_chemical_name_common     ?
_chemical_formula_moiety     'C9 H8 N O +, C7 H5 Cl3 Cu N O4 -, 2(H2 O)'
_chemical_formula_sum     'C16 H17 Cl3 Cu N2 O7'
_chemical_formula_iupac     '(C9 H8 N O) [Cu Cl3 (C7 H5 N O4)], 2H2 O'
_chemical_formula_weight     519.20
_chemical_melting_point     ?
_space_group_crystal_system     triclinic
_space_group_name_H-M_alt     'P -1'
_space_group_name_Hall     '-P 1'
loop_
    _space_group_symop_operation_xyz
    'x, y, z'
    '-x, -y, -z'
_cell_length_a     8.4699(5)
_cell_length_b     9.7818(5)
_cell_length_c     12.9026(11)
_cell_angle_alpha     77.238(6)
_cell_angle_beta     89.207(6)
_cell_angle_gamma     78.038(5)
_cell_volume     1019.37(12)
_cell_formula_units_Z     2
_cell_measurement_reflns_used     2815
_cell_measurement_theta_min     3.5140
_cell_measurement_theta_max     75.6430
_cell_measurement_temperature     291.15
_exptl_crystal_description     block
_exptl_crystal_colour     'light blue'
_exptl_crystal_size_max     0.26
_exptl_crystal_size_mid     0.24
_exptl_crystal_size_min     0.18
_exptl_crystal_density_diffrn     1.692
_exptl_crystal_density_meas     ?
_exptl_crystal_density_method     ?
_exptl_crystal_F_000     526
_exptl_absorpt_coefficient_mu     5.516
_exptl_absorpt_correction_type     multi-scan
_exptl_absorpt_process_details
;
(CrysAlisPro; Rigaku OD, 2022)
;
_exptl_absorpt_correction_T_min     0.81847
_exptl_absorpt_correction_T_max     1.00000
_diffrn_ambient_temperature     291.15
_diffrn_source     'fine-focus sealed X-ray tube'
_diffrn_radiation_type     'Cu K\a'
_diffrn_radiation_wavelength     1.54184
_diffrn_radiation_monochromator     graphite
_diffrn_measurement_device_type     'Xcalibur, Ruby'
_diffrn_measurement_device     'four-circle diffractometer'
_diffrn_measurement_method     '\w scans'
_diffrn_detector     'CCD plate'
_diffrn_detector_area_resol_mean     10.2576
_diffrn_reflns_number     7074
_diffrn_reflns_av_R_equivalents     0.0455
_diffrn_reflns_av_unetI/netI     0.0653
_diffrn_reflns_theta_min     3.514
_diffrn_reflns_theta_max     76.241
_diffrn_reflns_theta_full     67.684
_diffrn_measured_fraction_theta_max     0.965
_diffrn_measured_fraction_theta_full     1.000
_diffrn_reflns_limit_h_min     -10
_diffrn_reflns_limit_h_max     10
_diffrn_reflns_limit_k_min     -12
_diffrn_reflns_limit_k_max     10
_diffrn_reflns_limit_l_min     -15
_diffrn_reflns_limit_l_max     16
_diffrn_radiation_probe     x-ray
_refine_special_details     ?
_reflns_number_total     4134
_reflns_number_gt     3092
_reflns_threshold_expression     'I > 2\s(I)'
_refine_ls_structure_factor_coef     Fsqd
_refine_ls_matrix_type     full
_refine_ls_R_factor_all     0.0611
_refine_ls_R_factor_gt     0.0415
_refine_ls_wR_factor_gt     0.0937
_refine_ls_wR_factor_ref     0.1046
_refine_ls_goodness_of_fit_ref     1.013
_refine_ls_restrained_S_all     1.012
_refine_ls_number_reflns     4134
_refine_ls_number_parameters     295
_refine_ls_number_restraints     8
_refine_ls_hydrogen_treatment     mixed
_refine_ls_weighting_scheme     calc
_refine_ls_weighting_details
                      'w=1/[\s^2^(Fo^2^)+(0.0387P)^2^] where P=(Fo^2^+2Fc^2^)/3'
_atom_sites_solution_hydrogens     mixed
_atom_sites_solution_primary     iterative
_atom_sites_solution_secondary     ?
_refine_ls_shift/su_max     0.001
_refine_ls_shift/su_mean     0.000
_refine_diff_density_max     0.390
_refine_diff_density_min     -0.375
_refine_ls_extinction_method
;
<i>SHELXL2019/2</i> (Sheldrick, 2015b)
;
_refine_ls_extinction_coef     0.0043(3)
_refine_ls_extinction_expression
                                  'Fc^*^=kFc[1+0.001xFc^2^\l^3^/sin(2\q)]^-1/4^'
loop_
    _atom_type_symbol
    _atom_type_description
    _atom_type_scat_dispersion_real
    _atom_type_scat_dispersion_imag
    _atom_type_scat_source
    'C' 'C' 0.0181 0.0091
                         'International Tables Vol C Tables 4.2.6.8 and 6.1.1.4'
    'H' 'H' 0.0000 0.0000
                         'International Tables Vol C Tables 4.2.6.8 and 6.1.1.4'
    'Cl' 'Cl' 0.3639 0.7018
                         'International Tables Vol C Tables 4.2.6.8 and 6.1.1.4'
    'Cu' 'Cu' -1.9646 0.5888
                         'International Tables Vol C Tables 4.2.6.8 and 6.1.1.4'
    'N' 'N' 0.0311 0.0180
                         'International Tables Vol C Tables 4.2.6.8 and 6.1.1.4'
    'O' 'O' 0.0492 0.0322
                         'International Tables Vol C Tables 4.2.6.8 and 6.1.1.4'
_computing_data_collection
;
CrysAlisPro 1.171.43.124a (Rigaku OD, 2022)
;
_computing_cell_refinement
;
CrysAlisPro 1.171.43.124a (Rigaku OD, 2022)
;
_computing_data_reduction
;
CrysAlisPro 1.171.43.124a (Rigaku OD, 2022)
;
_computing_structure_solution
;
<i>SHELXT2018/2</i> (Sheldrick, 2015a)
;
_computing_structure_refinement
;
<i>SHELXL2019/2</i> (Sheldrick, 2015b)
;
_computing_molecular_graphics
;
Olex2 1.5 (Dolomanov <i>et al.</i>,  2009)
;
_computing_publication_material
;
publCIF (Westrip 2010)
;
loop_
    _atom_site_type_symbol
    _atom_site_label
    _atom_site_fract_x
    _atom_site_fract_y
    _atom_site_fract_z
    _atom_site_U_iso_or_equiv
    _atom_site_adp_type
    _atom_site_calc_flag
    _atom_site_occupancy
    _atom_site_disorder_assembly
    _atom_site_disorder_group
    Cu Cu1 0.61613(6) 0.28127(4) 0.24128(4) 0.02919(15) Uani d 1 . .
    Cl Cl1 0.42036(11) 0.28777(9) 0.37398(7) 0.0420(2) Uani d 1 . .
    Cl Cl2 0.56984(12) 0.08134(9) 0.20741(8) 0.0451(2) Uani d 1 . .
    Cl Cl3 0.81820(10) 0.29892(8) 0.10741(6) 0.03518(19) Uani d 1 . .
    O O2 0.4368(3) 0.4718(2) 0.11873(18) 0.0346(5) Uani d 1 . .
    O O3 0.4004(3) 0.7115(2) 0.0718(2) 0.0405(6) Uani d 1 . .
    H H3 0.344(4) 0.701(4) 0.024(2) 0.041(11) Uiso d 1 . .
    O O4 0.8324(3) 0.2084(2) 0.36886(19) 0.0385(6) Uani d 1 . .
    O O5 0.9662(3) 0.3119(3) 0.4671(2) 0.0439(6) Uani d 1 . .
    H H5 1.015(7) 0.229(2) 0.486(5) 0.11(2) Uiso d 1 . .
    N N2 0.6552(3) 0.4647(3) 0.27169(19) 0.0261(5) Uani d 1 . .
    C C10 0.7590(4) 0.4598(3) 0.3508(2) 0.0282(6) Uani d 1 . .
    C C11 0.7769(4) 0.5813(4) 0.3825(3) 0.0351(7) Uani d 1 . .
    H H11 0.848641 0.575175 0.438104 0.042 Uiso calc 1 . .
    C C12 0.6865(4) 0.7131(3) 0.3304(3) 0.0358(7) Uani d 1 . .
    H H12 0.695999 0.796604 0.350676 0.043 Uiso calc 1 . .
    C C13 0.5824(4) 0.7179(3) 0.2480(3) 0.0329(7) Uani d 1 . .
    H H13 0.522015 0.805217 0.210987 0.039 Uiso calc 1 . .
    C C14 0.5686(4) 0.5918(3) 0.2209(2) 0.0273(6) Uani d 1 . .
    C C15 0.4607(4) 0.5844(3) 0.1314(2) 0.0289(6) Uani d 1 . .
    C C16 0.8575(4) 0.3121(3) 0.3975(2) 0.0315(7) Uani d 1 . .
    O O1 0.1093(3) 0.4401(3) 0.2333(2) 0.0463(6) Uani d 1 . .
    H H1 0.186(4) 0.396(4) 0.274(3) 0.063(15) Uiso d 1 . .
    N N1 -0.1016(4) 0.6102(3) 0.0823(2) 0.0376(6) Uani d 1 . .
    H H1A -0.089(6) 0.5181(12) 0.096(4) 0.071(15) Uiso d 1 . .
    C C1 0.0898(4) 0.5833(4) 0.2254(3) 0.0367(8) Uani d 1 . .
    C C2 0.1642(4) 0.6467(4) 0.2893(3) 0.0444(9) Uani d 1 . .
    H H2 0.237306 0.590373 0.342684 0.053 Uiso calc 1 . .
    C C3 0.1308(5) 0.7977(4) 0.2747(3) 0.0498(10) Uani d 1 . .
    H H3A 0.181465 0.839138 0.319434 0.060 Uiso calc 1 . .
    C C4 0.0262(5) 0.8833(4) 0.1966(3) 0.0480(9) Uani d 1 . .
    H H4 0.006611 0.982334 0.187777 0.058 Uiso calc 1 . .
    C C5 -0.1643(5) 0.9014(4) 0.0476(3) 0.0460(9) Uani d 1 . .
    H H5A -0.188277 1.000856 0.035653 0.055 Uiso calc 1 . .
    C C6 -0.2383(5) 0.8358(5) -0.0143(3) 0.0516(10) Uani d 1 . .
    H H6 -0.309582 0.889937 -0.069511 0.062 Uiso calc 1 . .
    C C7 -0.2064(4) 0.6876(4) 0.0058(3) 0.0457(9) Uani d 1 . .
    H H7 -0.258996 0.641940 -0.034829 0.055 Uiso calc 1 . .
    C C8 -0.0213(4) 0.6706(4) 0.1456(3) 0.0338(7) Uani d 1 . .
    C C9 -0.0523(4) 0.8220(4) 0.1293(3) 0.0386(8) Uani d 1 . .
    O O1W 1.1567(4) 0.0804(3) 0.5343(3) 0.0505(7) Uani d 1 . .
    H H1WA 1.224(5) 0.043(6) 0.494(3) 0.09(2) Uiso d 1 . .
    H H1WB 1.129(6) 0.006(3) 0.570(4) 0.09(2) Uiso d 1 . .
    O O2W 1.3740(4) -0.0607(3) 0.4191(3) 0.0569(7) Uani d 1 . .
    H H2WA 1.414(7) -0.007(6) 0.369(4) 0.12(2) Uiso d 1 . .
    H H2WB 1.444(6) -0.124(5) 0.460(4) 0.12(3) Uiso d 1 . .
loop_
    _atom_site_aniso_label
    _atom_site_aniso_U_11
    _atom_site_aniso_U_22
    _atom_site_aniso_U_33
    _atom_site_aniso_U_12
    _atom_site_aniso_U_13
    _atom_site_aniso_U_23
    Cu1 0.0366(3) 0.0193(2) 0.0320(3) -0.00748(18) -0.00345(19) -0.00455(17)
    Cl1 0.0436(5) 0.0361(4) 0.0420(5) -0.0075(4) 0.0053(4) -0.0005(3)
    Cl2 0.0609(6) 0.0261(4) 0.0537(5) -0.0171(4) 0.0002(4) -0.0127(3)
    Cl3 0.0375(4) 0.0329(4) 0.0357(4) -0.0071(3) 0.0002(3) -0.0089(3)
    O2 0.0406(13) 0.0265(11) 0.0367(13) -0.0077(10) -0.0072(10) -0.0060(9)
    O3 0.0534(15) 0.0261(12) 0.0377(13) -0.0049(11) -0.0148(12) -0.0006(10)
    O4 0.0473(14) 0.0244(11) 0.0421(14) -0.0053(10) -0.0126(11) -0.0047(10)
    O5 0.0500(15) 0.0329(14) 0.0455(15) -0.0011(11) -0.0215(12) -0.0075(11)
    N2 0.0313(13) 0.0201(12) 0.0264(13) -0.0064(10) -0.0015(10) -0.0034(10)
    C10 0.0319(16) 0.0233(15) 0.0291(16) -0.0063(12) -0.0023(12) -0.0045(12)
    C11 0.0397(18) 0.0345(17) 0.0343(18) -0.0105(15) -0.0031(14) -0.0115(14)
    C12 0.0421(19) 0.0235(15) 0.045(2) -0.0070(14) -0.0021(15) -0.0141(14)
    C13 0.0365(17) 0.0200(14) 0.0412(18) -0.0038(13) 0.0000(14) -0.0068(13)
    C14 0.0320(15) 0.0202(14) 0.0278(15) -0.0040(12) 0.0002(12) -0.0029(11)
    C15 0.0323(16) 0.0237(15) 0.0288(16) -0.0046(12) 0.0008(13) -0.0033(12)
    C16 0.0354(17) 0.0300(16) 0.0289(16) -0.0070(13) -0.0027(13) -0.0058(12)
    O1 0.0432(15) 0.0338(13) 0.0582(17) -0.0056(11) -0.0071(13) -0.0038(12)
    N1 0.0370(15) 0.0378(16) 0.0420(17) -0.0127(13) 0.0063(13) -0.0134(13)
    C1 0.0340(17) 0.0346(18) 0.0403(19) -0.0080(14) 0.0051(14) -0.0050(14)
    C2 0.0392(19) 0.050(2) 0.041(2) -0.0050(17) -0.0003(16) -0.0087(16)
    C3 0.050(2) 0.057(2) 0.052(2) -0.0187(19) 0.0040(18) -0.0258(19)
    C4 0.053(2) 0.037(2) 0.059(2) -0.0130(17) 0.0070(19) -0.0170(17)
    C5 0.045(2) 0.0368(19) 0.052(2) -0.0038(16) 0.0085(17) -0.0038(17)
    C6 0.043(2) 0.055(2) 0.047(2) -0.0026(19) -0.0058(18) 0.0016(19)
    C7 0.0388(19) 0.061(2) 0.041(2) -0.0171(18) 0.0012(16) -0.0131(18)
    C8 0.0289(16) 0.0347(17) 0.0376(18) -0.0067(13) 0.0079(13) -0.0080(14)
    C9 0.0407(19) 0.0330(17) 0.0414(19) -0.0073(15) 0.0057(15) -0.0076(14)
    O1W 0.0545(18) 0.0310(14) 0.0588(18) -0.0029(13) -0.0052(15) -0.0001(13)
    O2W 0.0608(19) 0.0482(17) 0.060(2) -0.0136(15) 0.0024(16) -0.0059(15)
_geom_special_details
;
 All esds (except the esd in the dihedral angle between two l.s. planes)
 are estimated using the full covariance matrix.  The cell esds are taken
 into account individually in the estimation of esds in distances, angles
 and torsion angles; correlations between esds in cell parameters are only
 used when they are defined by crystal symmetry.  An approximate (isotropic)
 treatment of cell esds is used for estimating esds involving l.s. planes.
;
loop_
    _geom_bond_atom_site_label_1
    _geom_bond_atom_site_label_2
    _geom_bond_site_symmetry_2
    _geom_bond_distance
    _geom_bond_publ_flag
    Cu1 Cl1 . 2.3688(11) ?
    Cu1 Cl2 . 2.2067(9) ?
    Cu1 Cl3 . 2.4190(10) ?
    Cu1 O2 . 2.424(2) ?
    Cu1 O4 . 2.366(2) ?
    Cu1 N2 . 2.011(2) ?
    O2 C15 . 1.205(4) ?
    O3 H3 . 0.822(10) ?
    O3 C15 . 1.312(4) ?
    O4 C16 . 1.212(4) ?
    O5 H5 . 0.818(10) ?
    O5 C16 . 1.295(4) ?
    N2 C10 . 1.343(4) ?
    N2 C14 . 1.338(4) ?
    C10 C11 . 1.377(4) ?
    C10 C16 . 1.508(4) ?
    C11 H11 . 0.9300 ?
    C11 C12 . 1.386(5) ?
    C12 H12 . 0.9300 ?
    C12 C13 . 1.377(5) ?
    C13 H13 . 0.9300 ?
    C13 C14 . 1.382(4) ?
    C14 C15 . 1.506(4) ?
    O1 H1 . 0.822(10) ?
    O1 C1 . 1.357(4) ?
    N1 H1A . 0.863(10) ?
    N1 C7 . 1.323(5) ?
    N1 C8 . 1.369(4) ?
    C1 C2 . 1.365(5) ?
    C1 C8 . 1.407(5) ?
    C2 H2 . 0.9300 ?
    C2 C3 . 1.414(6) ?
    C3 H3A . 0.9300 ?
    C3 C4 . 1.359(6) ?
    C4 H4 . 0.9300 ?
    C4 C9 . 1.402(5) ?
    C5 H5A . 0.9300 ?
    C5 C6 . 1.360(6) ?
    C5 C9 . 1.405(5) ?
    C6 H6 . 0.9300 ?
    C6 C7 . 1.384(6) ?
    C7 H7 . 0.9300 ?
    C8 C9 . 1.417(5) ?
    O1W H1WA . 0.847(10) ?
    O1W H1WB . 0.844(10) ?
    O2W H2WA . 0.853(10) ?
    O2W H2WB . 0.850(10) ?
loop_
    _geom_angle_atom_site_label_1
    _geom_angle_atom_site_label_2
    _geom_angle_atom_site_label_3
    _geom_angle_site_symmetry_1
    _geom_angle_site_symmetry_3
    _geom_angle
    _geom_angle_publ_flag
    Cl1 Cu1 Cl3 . . 174.14(3) ?
    Cl1 Cu1 O2 . . 90.47(6) ?
    Cl2 Cu1 Cl1 . . 93.30(4) ?
    Cl2 Cu1 Cl3 . . 92.50(4) ?
    Cl2 Cu1 O2 . . 104.88(6) ?
    Cl2 Cu1 O4 . . 105.45(6) ?
    Cl3 Cu1 O2 . . 87.19(6) ?
    O4 Cu1 Cl1 . . 92.42(7) ?
    O4 Cu1 Cl3 . . 86.88(7) ?
    O4 Cu1 O2 . . 149.30(8) ?
    N2 Cu1 Cl1 . . 86.29(8) ?
    N2 Cu1 Cl2 . . 179.23(8) ?
    N2 Cu1 Cl3 . . 87.90(8) ?
    N2 Cu1 O2 . . 74.48(9) ?
    N2 Cu1 O4 . . 75.23(9) ?
    C15 O2 Cu1 . . 107.79(19) ?
    C15 O3 H3 . . 108(3) ?
    C16 O4 Cu1 . . 109.41(19) ?
    C16 O5 H5 . . 106(4) ?
    C10 N2 Cu1 . . 119.7(2) ?
    C14 N2 Cu1 . . 121.0(2) ?
    C14 N2 C10 . . 119.0(3) ?
    N2 C10 C11 . . 122.0(3) ?
    N2 C10 C16 . . 114.3(3) ?
    C11 C10 C16 . . 123.7(3) ?
    C10 C11 H11 . . 120.5 ?
    C10 C11 C12 . . 119.1(3) ?
    C12 C11 H11 . . 120.5 ?
    C11 C12 H12 . . 120.6 ?
    C13 C12 C11 . . 118.7(3) ?
    C13 C12 H12 . . 120.6 ?
    C12 C13 H13 . . 120.3 ?
    C12 C13 C14 . . 119.4(3) ?
    C14 C13 H13 . . 120.3 ?
    N2 C14 C13 . . 121.8(3) ?
    N2 C14 C15 . . 114.2(3) ?
    C13 C14 C15 . . 124.0(3) ?
    O2 C15 O3 . . 126.0(3) ?
    O2 C15 C14 . . 121.7(3) ?
    O3 C15 C14 . . 112.2(3) ?
    O4 C16 O5 . . 126.2(3) ?
    O4 C16 C10 . . 120.6(3) ?
    O5 C16 C10 . . 113.1(3) ?
    C1 O1 H1 . . 110(3) ?
    C7 N1 H1A . . 119(3) ?
    C7 N1 C8 . . 122.6(3) ?
    C8 N1 H1A . . 118(3) ?
    O1 C1 C2 . . 125.7(3) ?
    O1 C1 C8 . . 115.5(3) ?
    C2 C1 C8 . . 118.8(3) ?
    C1 C2 H2 . . 119.8 ?
    C1 C2 C3 . . 120.4(4) ?
    C3 C2 H2 . . 119.8 ?
    C2 C3 H3A . . 119.3 ?
    C4 C3 C2 . . 121.3(4) ?
    C4 C3 H3A . . 119.3 ?
    C3 C4 H4 . . 120.1 ?
    C3 C4 C9 . . 119.9(4) ?
    C9 C4 H4 . . 120.1 ?
    C6 C5 H5A . . 119.3 ?
    C6 C5 C9 . . 121.4(4) ?
    C9 C5 H5A . . 119.3 ?
    C5 C6 H6 . . 120.4 ?
    C5 C6 C7 . . 119.2(4) ?
    C7 C6 H6 . . 120.4 ?
    N1 C7 C6 . . 120.6(4) ?
    N1 C7 H7 . . 119.7 ?
    C6 C7 H7 . . 119.7 ?
    N1 C8 C1 . . 120.3(3) ?
    N1 C8 C9 . . 118.8(3) ?
    C1 C8 C9 . . 120.9(3) ?
    C4 C9 C5 . . 124.0(3) ?
    C4 C9 C8 . . 118.6(3) ?
    C5 C9 C8 . . 117.3(3) ?
    H1WA O1W H1WB . . 100(5) ?
    H2WA O2W H2WB . . 114(6) ?
loop_
    _geom_torsion_atom_site_label_1
    _geom_torsion_atom_site_label_2
    _geom_torsion_atom_site_label_3
    _geom_torsion_atom_site_label_4
    _geom_torsion_site_symmetry_1
    _geom_torsion_site_symmetry_2
    _geom_torsion_site_symmetry_3
    _geom_torsion_site_symmetry_4
    _geom_torsion
    _geom_torsion_publ_flag
    Cu1 O2 C15 O3 . . . . 171.8(3) ?
    Cu1 O2 C15 C14 . . . . -7.7(4) ?
    Cu1 O4 C16 O5 . . . . 179.5(3) ?
    Cu1 O4 C16 C10 . . . . -1.1(4) ?
    Cu1 N2 C10 C11 . . . . -172.8(3) ?
    Cu1 N2 C10 C16 . . . . 9.7(4) ?
    Cu1 N2 C14 C13 . . . . 173.5(2) ?
    Cu1 N2 C14 C15 . . . . -8.1(4) ?
    N2 C10 C11 C12 . . . . -0.8(5) ?
    N2 C10 C16 O4 . . . . -5.1(5) ?
    N2 C10 C16 O5 . . . . 174.4(3) ?
    N2 C14 C15 O2 . . . . 11.1(5) ?
    N2 C14 C15 O3 . . . . -168.5(3) ?
    C10 N2 C14 C13 . . . . -0.4(5) ?
    C10 N2 C14 C15 . . . . 178.0(3) ?
    C10 C11 C12 C13 . . . . -0.4(5) ?
    C11 C10 C16 O4 . . . . 177.5(3) ?
    C11 C10 C16 O5 . . . . -3.1(5) ?
    C11 C12 C13 C14 . . . . 1.2(5) ?
    C12 C13 C14 N2 . . . . -0.8(5) ?
    C12 C13 C14 C15 . . . . -179.1(3) ?
    C13 C14 C15 O2 . . . . -170.6(3) ?
    C13 C14 C15 O3 . . . . 9.8(5) ?
    C14 N2 C10 C11 . . . . 1.2(5) ?
    C14 N2 C10 C16 . . . . -176.3(3) ?
    C16 C10 C11 C12 . . . . 176.5(3) ?
    O1 C1 C2 C3 . . . . -178.4(3) ?
    O1 C1 C8 N1 . . . . 0.1(5) ?
    O1 C1 C8 C9 . . . . -179.9(3) ?
    N1 C8 C9 C4 . . . . 177.9(3) ?
    N1 C8 C9 C5 . . . . -0.3(5) ?
    C1 C2 C3 C4 . . . . -0.8(6) ?
    C1 C8 C9 C4 . . . . -2.1(5) ?
    C1 C8 C9 C5 . . . . 179.7(3) ?
    C2 C1 C8 N1 . . . . -178.1(3) ?
    C2 C1 C8 C9 . . . . 1.9(5) ?
    C2 C3 C4 C9 . . . . 0.7(6) ?
    C3 C4 C9 C5 . . . . 178.9(4) ?
    C3 C4 C9 C8 . . . . 0.8(6) ?
    C5 C6 C7 N1 . . . . -1.9(6) ?
    C6 C5 C9 C4 . . . . -179.1(4) ?
    C6 C5 C9 C8 . . . . -0.9(6) ?
    C7 N1 C8 C1 . . . . -179.5(3) ?
    C7 N1 C8 C9 . . . . 0.5(5) ?
    C8 N1 C7 C6 . . . . 0.7(6) ?
    C8 C1 C2 C3 . . . . -0.5(6) ?
    C9 C5 C6 C7 . . . . 2.1(6) ?
loop_
    _geom_hbond_atom_site_label_D
    _geom_hbond_atom_site_label_H
    _geom_hbond_atom_site_label_A
    _geom_hbond_site_symmetry_A
    _geom_hbond_distance_DH
    _geom_hbond_distance_HA
    _geom_hbond_distance_DA
    _geom_hbond_angle_DHA
    _geom_hbond_publ_flag
    O1 H1 Cl1 . 0.82(4) 2.31(4) 3.124(3) 172(3) yes
    O1W H1WA O2W . 0.85(4) 1.86(4) 2.697(5) 172(5) yes
    N1 H1A Cl3 1_455 0.86(2) 2.41(3) 3.201(3) 154(5) yes
    O1W H1WB O4 2_756 0.84(4) 2.04(3) 2.808(4) 152(4) yes
    O3 H3 Cl3 2_665 0.82(3) 2.20(3) 3.015(3) 173(4) yes
    O2W H2WA Cl2 1_655 0.86(6) 2.53(5) 3.361(4) 163(5) yes
    O2W H2WB Cl1 2_756 0.85(5) 2.50(5) 3.317(4) 160(4) yes
    O5 H5 O1W . 0.82(4) 1.69(4) 2.477(4) 162(5) yes
    C3 H3A O2W 1_465 0.9300 2.5600 3.473(5) 168.00 yes
    C6 H6 Cl2 2_565 0.9300 2.7800 3.622(4) 151.00 yes
    C7 H7 O2 2_565 0.9300 2.4400 3.356(4) 169.00 yes
    C11 H11 O5 2_766 0.9300 2.5600 3.396(5) 150.00 yes
    C12 H12 O1W 2_766 0.9300 2.5800 3.412(5) 148.00 yes
_shelx_space_group_comment
;
The symmetry employed for this shelxl refinement is uniquely defined
by the following loop, which should always be used as a source of
symmetry information in preference to the above space-group names.
They are only intended as comments.
;
_shelx_estimated_absorpt_T_min     0.328
_shelx_estimated_absorpt_T_max     0.437
_shelx_hkl_file
;
   0   0   1  111.27    4.16
   0   0   2  976.87   31.08
   0   0   3   29.69    2.73
   0   0   4   19.18    2.71
   0   0   5  117.26    7.38
   0   0   6  859.00   31.99
   0   0   7  412.15   19.31
   0   0   8  876.35   35.49
   0   0   9  211.41   14.49
   0   0  10    4.95    3.11
   0   0  10    3.32    2.96
   0   0  10    3.45    2.96
   0   0  11    0.98    3.21
   0   0  11   -3.80    3.18
   0   0  12   32.10    6.31
   0   0  12   27.03    5.65
   0   0  13   23.82    5.35
   0   0  14    4.98    3.68
   0   0  14    6.08    3.04
   0   0  15    1.02    2.25
   0  -1  15   16.36    2.72
   0  -1  14   48.61    5.42
   0  -1  14   43.83    5.99
   0  -1  13    2.47    3.39
   0  -1  13    4.22    2.83
   0  -1  12    5.12    2.85
   0  -1  12    0.92    3.26
   0  -1  11   21.08    5.17
   0  -1  11   28.09    6.05
   0  -1  10    6.19    3.57
   0  -1  10   15.29    4.67
   0  -1  10   15.94    4.48
   0  -1   9  107.93   10.06
   0  -1   9  121.53   11.35
   0  -1   9  124.49    9.99
   0  -1   9  129.85   10.50
   0  -1   9  118.80    9.92
   0  -1   8  834.69   35.36
   0  -1   7  519.74   23.78
   0  -1   6  667.56   27.12
   0  -1   5  367.81   16.47
   0  -1   4    6.29    2.39
   0  -1   3  116.65    6.44
   0   1  -2   12.97    0.87
   0  -1   2   12.76    1.99
   0  -1   1   91.39    4.18
   0  -1   1   80.60    4.01
   0  -1   0  905.37   28.00
   0  -1   0  895.12   28.74
   0  -1  -1  774.31   24.97
   0  -1  -2 1089.78   38.01
   0   1   2 1221.30   36.52
   0   1   3   63.30    3.49
   0   1   4  583.40   20.33
   0   1   5  231.97   10.56
   0   1   6   15.52    2.78
   0   1   7  651.22   26.08
   0   1   8   29.04    4.48
   0   1   9  324.02   17.84
   0   1  10    5.86    2.93
   0  -1 -10   14.77    4.67
   0   1  10   11.57    3.90
   0   1  11   25.37    5.12
   0  -1 -11   36.11    7.23
   0   1  11   35.37    6.38
   0   1  11   37.38    6.01
   0   1  12   12.06    3.97
   0   1  12   11.69    4.35
   0   1  13   80.96    7.87
   0   1  13   77.98    8.71
   0   1  14   22.33    4.85
   0   1  15   67.19    6.30
   0   1  15   55.08    5.72
   0   1  16   29.89    3.27
   0  -2  14   39.84    4.29
   0  -2  13  113.74    9.00
   0  -2  13  116.93    9.89
   0  -2  13  118.98   10.09
   0  -2  12   39.42    6.46
   0  -2  12   43.92    6.83
   0  -2  12   41.41    5.87
   0  -2  11    6.61    4.38
   0  -2  11    5.50    4.24
   0  -2  10   43.92    6.81
   0  -2  10   34.94    6.52
   0  -2  10   42.68    7.25
   0  -2   9   72.07    9.03
   0  -2   9   66.24    7.71
   0  -2   9   65.03    7.78
   0  -2   8  299.35   18.45
   0  -2   7  182.63   12.87
   0  -2   6  433.05   20.71
   0  -2   5   31.49    4.77
   0  -2   4   30.39    4.07
   0  -2   3  669.77   25.06
   0   2  -3  683.74   21.45
   0  -2   2  281.14   12.06
   0  -2   2  277.90   12.11
   0  -2   2  307.79   10.63
   0  -2   1   36.69    3.13
   0  -2   1   40.22    3.66
   0  -2   1   35.50    3.02
   0  -2   0 1340.88   43.45
   0  -2   0 1310.66   44.72
   0  -2   0 1426.25   42.56
   0  -2  -1    1.46    0.97
   0  -2  -1    2.32    1.81
   0  -2  -1    2.88    0.78
   0  -2  -2   82.57    5.18
   0   2   3   46.43    2.12
   0  -2  -3   40.60    3.97
   0   2   4   10.48    1.46
   0  -2  -4    9.99    2.77
   0   2   5  174.80    7.81
   0  -2  -5  168.04    9.99
   0  -2  -6    5.38    3.16
   0   2   6    6.76    1.98
   0  -2  -7    7.27    3.48
   0   2   7    8.35    2.52
   0  -2  -8  413.83   21.39
   0  -2  -9   77.66    8.74
   0  -2 -10   16.84    5.50
   0   2  10   16.01    4.33
   0   2  10   18.79    4.54
   0   2  11    2.74    2.91
   0  -2 -11   13.42    5.43
   0   2  12    3.19    2.51
   0   2  12    3.22    3.03
   0   2  13    3.19    3.56
   0   2  13    1.56    2.67
   0   2  14   29.43    4.82
   0   2  14   29.43    4.96
   0   2  15    3.68    2.13
   0   2  15    0.68    1.45
   0   2  16   86.04    5.93
   0  -3  13   12.75    2.83
   0  -3  12   32.17    6.03
   0  -3  12   37.60    5.23
   0  -3  12   40.93    6.06
   0  -3  11    6.05    3.80
   0  -3  11    2.21    2.84
   0  -3  11    1.56    2.74
   0  -3  10   -0.47    2.94
   0  -3  10   -7.25    2.68
   0  -3  10   -0.70    2.98
   0  -3   9   82.10    9.66
   0  -3   9   77.11    8.01
   0  -3   9   71.22    8.25
   0  -3   9   59.70    8.14
   0  -3   8   86.82    8.73
   0  -3   8   69.27    7.88
   0  -3   8   71.74    9.04
   0  -3   7  104.76   10.03
   0  -3   6  217.48   14.11
   0  -3   5   36.34    5.22
   0  -3   4   99.74    5.59
   0  -3   4   89.19    7.52
   0  -3   3  481.11   20.99
   0  -3   3  549.05   18.12
   0   3  -3  508.85   17.96
   0  -3   2  255.59   12.08
   0  -3   2  259.10   11.98
   0  -3   1  575.04   21.02
   0  -3   1  558.68   20.84
   0  -3   1  555.74   22.02
   0  -3   0  909.90   33.06
   0  -3   0  950.20   35.10
   0  -3  -1  318.58   13.89
   0  -3  -1  311.50   11.43
   0  -3  -2   77.99    5.92
   0  -3  -3  459.63   18.77
   0  -3  -4   77.40    6.33
   0  -3  -5   57.92    5.74
   0  -3  -6  105.08    8.39
   0  -3  -7  506.95   23.54
   0  -3  -8    0.65    3.02
   0  -3  -9  243.65   16.29
   0  -3 -10    1.23    3.18
   0   3  10    2.94    3.32
   0  -3 -11   -6.32    3.85
   0   3  11    2.38    3.10
   0   3  12    2.71    2.86
   0   3  13  104.17    9.86
   0   3  13  101.86    9.56
   0   3  14   10.44    3.42
   0   3  15   61.84    5.84
   0   3  16   18.63    2.84
   0  -4  13    1.49    2.51
   0  -4  12    3.43    2.82
   0  -4  11   72.63    8.25
   0  -4  11   69.43    7.74
   0  -4  10   11.03    4.74
   0  -4  10   13.10    4.45
   0  -4   9    7.06    3.07
   0  -4   9   12.67    4.51
   0  -4   9   19.40    4.88
   0  -4   8    3.26    3.53
   0  -4   8    8.70    4.28
   0  -4   8   13.87    3.92
   0  -4   8    8.96    3.97
   0  -4   7  376.61   20.09
   0  -4   7  370.99   19.64
   0  -4   7  334.61   20.83
   0  -4   7  343.28   19.18
   0  -4   6   13.40    4.71
   0  -4   5    7.09    3.22
   0  -4   4  212.73   13.18
   0  -4   3    4.23    2.53
   0  -4   2    4.16    1.99
   0  -4   2    1.74    2.29
   0  -4   1  182.30   11.20
   0  -4   1  195.78   10.20
   0  -4   1  187.14    9.96
   0  -4   0  179.78   10.90
   0  -4   0  183.60    9.10
   0  -4   0  183.95    9.63
   0  -4  -1  952.91   31.38
   0  -4  -1  900.36   34.65
   0  -4  -2  505.54   21.42
   0  -4  -3  312.91   15.38
   0  -4  -4  152.78   10.08
   0  -4  -5   52.15    5.97
   0  -4  -6  369.07   18.65
   0  -4  -7  292.16   16.71
   0  -4  -8  863.15   36.51
   0  -4  -9    1.21    2.39
   0   4   9   -1.29    2.73
   0  -4  -9    3.54    2.59
   0  -4 -10  139.64   12.62
   0  -4 -10  146.36   11.48
   0   4  10  143.19   11.36
   0   4  11   67.79    7.83
   0   4  12   69.95    8.06
   0   4  13    4.51    3.41
   0   4  14   72.22    7.57
   0   4  15    1.08    2.17
   0   4  16   19.78    2.93
   0  -5  12    1.04    2.22
   0  -5  11    3.90    2.88
   0  -5  11    5.25    2.80
   0  -5  10    2.01    2.71
   0  -5   9    4.42    3.58
   0  -5   9    2.94    3.03
   0  -5   8  107.05   10.03
   0  -5   8  109.02    9.98
   0  -5   8  113.12   10.52
   0  -5   7    5.88    3.28
   0  -5   7    0.76    3.24
   0  -5   7    6.00    3.70
   0  -5   6  211.82   13.80
   0  -5   6  181.33   14.72
   0  -5   6  210.73   13.80
   0  -5   6  182.32   13.69
   0  -5   5    3.54    2.99
   0  -5   4   24.78    5.09
   0  -5   3   86.48    8.16
   0  -5   2  143.73    9.96
   0  -5   1  468.99   19.86
   0  -5   1  455.42   19.68
   0  -5   0 1794.77   66.51
   0  -5   0 1934.89   64.37
   0  -5   0 1996.84   63.69
   0  -5  -1  787.48   28.75
   0  -5  -1  704.49   30.52
   0  -5  -2   13.00    3.70
   0  -5  -3  668.77   28.30
   0  -5  -4   70.02    7.35
   0  -5  -5    3.54    2.44
   0  -5  -6   49.68    6.58
   0  -5  -7  366.75   20.22
   0  -5  -8    9.63    4.20
   0  -5  -9  222.81   14.53
   0   5   9  234.26   14.58
   0  -5  -9  205.64   15.65
   0  -5 -10    1.31    2.61
   0   5  10    0.42    2.30
   0   5  11    3.67    3.33
   0  -5 -11   -6.11    3.49
   0   5  12    0.69    2.60
   0   5  13    5.90    3.46
   0   5  13    5.55    3.08
   0   5  14   41.32    5.79
   0   5  15    0.49    2.01
   0  -6  11    3.80    2.75
   0  -6  10    0.16    1.96
   0  -6  10    0.60    3.10
   0  -6   9  126.85    9.89
   0  -6   9  111.41    9.82
   0  -6   8   42.04    6.70
   0  -6   8   23.95    5.77
   0  -6   8   32.78    5.72
   0  -6   7  738.50   33.86
   0  -6   7  734.73   33.61
   0  -6   7  810.58   33.43
   0  -6   6   99.22    9.23
   0  -6   6   93.50    9.81
   0  -6   6   85.27    9.21
   0  -6   5  260.45   17.76
   0  -6   5  244.87   16.29
   0  -6   5  258.64   16.88
   0  -6   5  285.28   16.31
   0  -6   5  256.89   16.64
   0  -6   4   47.99    6.83
   0  -6   4   46.61    6.98
   0  -6   4   47.88    6.96
   0  -6   3   80.82    8.45
   0  -6   2  215.88   13.67
   0  -6   1  564.22   24.37
   0  -6   0  275.23   17.08
   0  -6   0  302.78   15.31
   0  -6  -1 1104.06   38.97
   0  -6  -1  952.86   41.19
   0  -6  -2  313.21   15.21
   0  -6  -2  268.71   16.88
   0  -6  -3   30.16    5.47
   0  -6  -4  211.01   14.47
   0  -6  -5   27.18    5.48
   0  -6  -6   10.69    3.90
   0  -6  -7   34.86    5.99
   0  -6  -7   49.98    6.45
   0  -6  -8   20.05    5.17
   0  -6  -8   14.59    4.23
   0  -6  -9   23.63    5.26
   0   6   9   38.43    5.82
   0  -6  -9   24.46    5.99
   0  -6 -10   16.52    4.64
   0   6  10   15.06    4.29
   0  -6 -11   57.46    7.39
   0   6  11   53.02    6.77
   0   6  12    5.76    3.31
   0   6  13    1.35    2.63
   0   6  13    2.65    2.65
   0   6  14   -0.09    2.40
   0   6  15    4.49    2.31
   0  -7  10   29.21    3.78
   0  -7   9   28.28    4.50
   0  -7   8   97.48    8.77
   0  -7   8  103.27    8.14
   0  -7   8  103.12    9.18
   0  -7   7   71.85    8.02
   0  -7   7   57.04    7.59
   0  -7   7   72.53    7.22
   0  -7   6  143.90   11.80
   0  -7   6  141.38   11.97
   0  -7   5   -0.51    3.40
   0  -7   5    4.80    4.38
   0  -7   5    3.23    2.93
   0  -7   4   12.58    5.01
   0  -7   4   16.05    4.57
   0  -7   4   26.51    5.47
   0  -7   3  114.30   10.85
   0  -7   3  123.32   10.77
   0  -7   2   79.00    8.93
   0  -7   2   88.14    9.16
   0  -7   1  120.28   10.49
   0  -7   1  118.97   10.61
   0  -7   0  493.75   24.15
   0  -7   0  495.31   24.51
   0  -7  -1    6.93    3.78
   0  -7  -1    6.82    4.56
   0  -7  -2  110.93   10.94
   0  -7  -3   27.72    5.90
   0  -7  -4    3.80    3.34
   0  -7  -5    0.57    2.81
   0  -7  -6  153.79   11.09
   0  -7  -6  133.17   12.56
   0  -7  -7   19.06    4.94
   0  -7  -7   12.98    3.97
   0  -7  -8  507.44   27.43
   0  -7  -8  486.21   23.92
   0  -7  -9   24.54    4.72
   0  -7 -10   15.83    3.96
   0  -7 -11   52.03    6.44
   0   7  12   17.03    3.71
   0   7  12   10.28    3.57
   0   7  13   16.08    3.71
   0   7  14   43.04    4.75
   0  -8   9    5.88    1.70
   0  -8   8   11.29    2.76
   0  -8   7   13.09    3.90
   0  -8   7    9.30    3.33
   0  -8   6    2.33    3.37
   0  -8   6    2.03    2.92
   0  -8   5    9.05    3.82
   0  -8   5    6.63    3.76
   0  -8   4   10.87    4.05
   0  -8   4   10.61    4.35
   0  -8   4    9.22    4.36
   0  -8   3    4.14    3.43
   0  -8   3   -1.35    3.42
   0  -8   3    7.70    3.84
   0  -8   2    3.52    3.50
   0  -8   2    5.95    4.76
   0  -8   1   11.32    4.49
   0  -8   1    8.74    4.45
   0  -8   0  415.04   21.80
   0  -8   0  393.74   21.83
   0  -8  -1    0.64    2.44
   0  -8  -1    4.98    3.79
   0  -8  -2   17.76    5.60
   0  -8  -2    8.09    4.86
   0  -8  -2    8.79    4.22
   0  -8  -3   40.84    6.52
   0  -8  -3   40.56    7.18
   0  -8  -3   29.94    5.71
   0  -8  -4   10.72    4.18
   0  -8  -4   15.86    4.93
   0  -8  -5   93.62   11.15
   0  -8  -6   19.02    4.18
   0  -8  -7   78.58    8.12
   0  -8  -8   90.77    8.51
   0  -8  -9  170.47   12.16
   0   8  10    1.38    2.04
   0  -8 -10    3.17    2.80
   0   8  11    2.68    2.64
   0   8  12   15.51    3.27
   0  -8 -13   29.91    3.99
   0   8  13   26.84    3.66
   0  -8 -14   18.05    2.65
   0  -9   7   36.93    3.85
   0  -9   6    9.79    3.13
   0  -9   6   12.93    2.92
   0  -9   5   -3.69    2.66
   0  -9   5    2.30    3.08
   0  -9   4    0.33    3.11
   0  -9   4    4.81    2.72
   0  -9   3    1.30    3.38
   0  -9   3    6.61    3.37
   0  -9   3   -4.23    3.12
   0  -9   2   27.92    5.17
   0  -9   2   24.48    5.86
   0  -9   2   28.43    5.23
   0  -9   1   21.64    5.02
   0  -9   1   16.45    4.19
   0  -9   1   22.91    5.55
   0  -9   0  159.24   12.33
   0  -9   0  151.89   12.36
   0  -9  -1    3.30    4.19
   0  -9  -1   14.86    3.97
   0  -9  -2   45.02    6.70
   0  -9  -2   42.41    6.50
   0  -9  -3    0.03    2.70
   0  -9  -3    4.64    3.45
   0  -9  -4   54.45    7.55
   0  -9  -5   -4.83    3.07
   0  -9  -6  233.33   15.38
   0  -9  -7    3.77    3.89
   0  -9  -7    6.12    2.77
   0  -9  -8  193.67   12.15
   0  -9  -8  191.99   12.40
   0  -9  -9   86.15    7.48
   0  -9  -9   85.03    7.76
   0  -9 -10    4.71    2.50
   0  -9 -11   68.47    6.14
   0  -9 -12    4.89    2.16
   0  -9 -13    3.21    1.68
   0 -10   5   -1.54    1.38
   0 -10   4    2.18    1.74
   0 -10   4    5.34    2.46
   0 -10   3   39.05    4.77
   0 -10   3   35.73    4.82
   0 -10   2   15.08    3.76
   0 -10   2   22.33    4.00
   0 -10   2   16.74    4.03
   0 -10   1   94.88    8.63
   0 -10   1   86.79    7.84
   0 -10   1   84.60    7.81
   0 -10   0  233.96   13.80
   0 -10   0  210.94   14.01
   0 -10   0  229.45   13.52
   0 -10  -1  255.56   14.01
   0 -10  -1  228.76   14.04
   0 -10  -1  212.12   14.34
   0 -10  -2    3.39    3.90
   0 -10  -3  108.02    9.70
   0 -10  -4   62.93    7.63
   0 -10  -5    5.63    2.93
   0 -10  -6    3.56    2.91
   0 -10  -7  178.65   12.17
   0 -10  -8    5.43    2.79
   0 -10  -9   52.42    5.90
   0 -10 -10   27.91    4.20
   0 -10 -11    6.65    2.43
   0 -11   1   20.46    2.89
   0 -11   0   69.68    6.21
   0 -11  -1   24.27    4.26
   0 -11  -2   41.22    5.46
   0 -11  -3   18.58    3.99
   0 -11  -4   42.35    5.41
   0 -11  -5   10.44    3.09
   0 -11  -6    0.31    2.20
   0 -11  -7   15.34    3.20
   0 -11  -8    8.12    2.53
   0 -11  -9   19.86    2.94
   0 -12  -3    2.98    1.38
   0 -12  -4   14.73    2.21
   1 -11  -8    4.82    2.06
   1 -11  -7   -2.00    2.22
   1 -11  -6   47.32    4.85
   1 -11  -5   12.04    3.22
   1 -11  -4    5.19    2.67
   1 -11  -3   33.11    4.65
   1 -11  -2    6.32    2.78
   1 -11  -1    5.85    2.59
   1 -11   0  105.26    6.32
   1 -11   0  137.99    8.09
   1 -10 -11    9.16    2.23
   1 -10 -10   16.68    3.31
   1 -10  -9   10.03    3.38
   1 -10  -8   59.37    6.26
   1 -10  -7  103.41    8.70
   1 -10  -6   34.19    5.32
   1 -10  -5   44.35    6.15
   1 -10  -4   52.00    6.75
   1 -10  -3   -4.28    3.37
   1 -10  -2   21.19    3.78
   1 -10  -2   18.93    4.78
   1 -10  -1  149.95   11.35
   1 -10  -1  161.32   10.62
   1 -10   0   -7.40    2.97
   1 -10   0    2.91    3.33
   1 -10   1  227.46   12.94
   1 -10   1  212.11   13.10
   1 -10   2    3.30    2.27
   1 -10   2    4.31    3.10
   1 -10   3    4.55    2.32
   1 -10   4   -0.70    2.00
   1  -9 -12   -2.17    2.04
   1  -9 -12    2.01    1.52
   1  -9 -11   36.14    4.73
   1  -9 -11   33.38    4.23
   1  -9 -10   15.82    3.86
   1  -9 -10   14.00    3.37
   1  -9  -9   50.84    5.79
   1  -9  -9   44.97    6.06
   1  -9  -8   16.39    3.84
   1  -9  -8    9.82    3.80
   1  -9  -7  190.95   12.17
   1  -9  -7  160.65   12.38
   1  -9  -6  351.79   19.61
   1  -9  -5  102.42    9.87
   1  -9  -4   29.75    5.54
   1  -9  -3   57.02    7.42
   1  -9  -2   10.29    3.89
   1  -9  -1   43.21    6.05
   1  -9  -1   37.45    6.62
   1  -9   0  251.40   16.44
   1  -9   0  282.71   15.99
   1  -9   1    4.22    4.30
   1  -9   1    2.53    2.91
   1  -9   2  193.53   13.59
   1  -9   2  185.81   13.67
   1  -9   3   -2.78    3.21
   1  -9   3   -2.63    2.15
   1  -9   3    2.64    3.23
   1  -9   4    0.46    3.09
   1  -9   4   -4.03    2.26
   1  -9   5   -4.46    2.15
   1  -9   5    0.08    2.75
   1  -9   6   -0.43    2.19
   1  -8 -13    4.56    2.39
   1  -8 -12   19.27    3.75
  -1   8  12   15.09    3.00
   1  -8 -11   17.44    4.15
  -1   8  11   14.79    3.32
   1  -8 -10    8.18    3.53
   1  -8  -9    3.67    2.19
   1  -8  -9   -2.20    2.52
   1  -8  -8  104.43    9.63
   1  -8  -7  174.12   12.85
   1  -8  -6  141.92   11.36
   1  -8  -5   59.46    7.78
   1  -8  -4   16.96    4.83
   1  -8  -3  107.02    9.70
   1  -8  -3   87.46    9.39
   1  -8  -2  170.32   12.36
   1  -8  -2  144.10   12.18
   1  -8  -1    4.04    3.16
   1  -8  -1    8.54    3.98
   1  -8   0   -7.62    4.53
   1  -8   0   -5.68    3.80
   1  -8   1   82.39    8.82
   1  -8   1   59.48    8.26
   1  -8   2   30.72    5.65
   1  -8   2   17.40    5.04
   1  -8   3   71.54    8.84
   1  -8   3   69.72    7.70
   1  -8   4   23.58    4.87
   1  -8   4   17.97    5.04
   1  -8   4   18.29    5.19
   1  -8   5   77.69    7.69
   1  -8   5   63.13    7.88
   1  -8   6    9.26    3.75
   1  -8   6    5.84    3.11
   1  -8   7    8.71    2.86
   1  -8   7    7.65    2.96
   1  -8   8    8.07    2.02
   1  -7 -14    1.16    1.65
  -1   7  14   -0.45    1.56
  -1   7  13  134.31    9.06
  -1   7  12   10.48    3.29
  -1   7  11    5.20    3.15
  -1   7  10   38.00    5.93
  -1   7   9   92.69    8.59
   1  -7  -9  104.85    9.12
   1  -7  -8   13.66    4.08
   1  -7  -7   85.44   10.35
   1  -7  -6   97.21   10.85
   1  -7  -5   28.58    4.98
   1  -7  -5   23.03    5.74
   1  -7  -4   17.11    5.65
   1  -7  -3   25.17    5.01
   1  -7  -3   25.32    5.60
   1  -7  -2    1.08    3.26
   1  -7  -2    4.26    3.75
   1  -7  -1   13.32    3.99
   1  -7  -1    7.20    4.28
   1  -7  -1   11.15    3.75
   1  -7   0  205.25   14.78
   1  -7   0  249.96   15.20
   1  -7   1  200.14   14.80
   1  -7   1  251.27   15.42
   1  -7   2    7.35    4.08
   1  -7   2   10.81    3.71
   1  -7   2    6.06    2.86
   1  -7   3  181.64   13.27
   1  -7   3  196.07   13.27
   1  -7   3  155.56   13.08
   1  -7   4    4.74    4.52
   1  -7   4    3.64    3.21
   1  -7   4    2.59    2.90
   1  -7   5  198.30   13.81
   1  -7   5  166.32   13.72
   1  -7   5  198.30   13.52
   1  -7   5  183.92   13.97
   1  -7   6   29.61    5.64
   1  -7   6   39.12    5.97
   1  -7   6   27.08    5.20
   1  -7   7    3.52    3.20
   1  -7   7    4.29    3.64
   1  -7   7    5.47    3.20
   1  -7   8  107.98    9.11
   1  -7   8  120.87    9.05
   1  -7   8  112.40    8.59
   1  -7   9    8.63    2.74
   1  -7   9   11.47    2.72
   1  -6 -15    2.43    1.39
  -1   6  14   11.42    3.11
  -1   6  13   -1.12    3.32
  -1   6  12    1.11    2.56
  -1   6  11    5.33    3.07
   1  -6 -10   -2.02    2.92
   1  -6  -9   14.42    4.10
   1  -6  -8   20.25    4.77
   1  -6  -8   22.70    5.68
   1  -6  -7   30.30    5.31
   1  -6  -7   32.45    6.46
   1  -6  -6  295.26   18.72
   1  -6  -5   32.14    5.84
   1  -6  -4  127.68   11.25
   1  -6  -3  208.04   14.74
   1  -6  -2   26.43    5.64
   1  -6  -1   36.55    5.42
   1  -6  -1   29.03    5.76
   1  -6   0  569.98   25.11
   1  -6   0  482.88   25.74
   1  -6   1  194.91   13.19
   1  -6   2  341.36   18.85
   1  -6   3  231.94   15.02
   1  -6   3  227.18   14.43
   1  -6   3  247.95   15.53
   1  -6   3  209.81   14.83
   1  -6   4    5.45    4.42
   1  -6   4    6.58    3.60
   1  -6   4    4.01    2.80
   1  -6   4   -0.03    1.35
   1  -6   5   60.91    7.40
   1  -6   5   61.52    8.34
   1  -6   5   49.18    7.58
   1  -6   5   47.43    6.90
   1  -6   6   19.17    4.78
   1  -6   6   22.03    5.26
   1  -6   6   21.55    5.66
   1  -6   7  116.68   10.60
   1  -6   7  120.81   10.58
   1  -6   7  108.53   10.54
   1  -6   8   50.73    6.78
   1  -6   8   44.38    6.60
   1  -6   8   58.65    7.52
   1  -6   9  113.65    9.43
   1  -6   9  114.06    9.33
   1  -6   9  124.04    9.81
   1  -6  10    3.89    2.64
   1  -6  10   -3.87    2.21
   1  -6  11   10.36    2.28
   1  -6  11   14.91    2.57
  -1   5  15   17.07    2.72
   1  -5 -15   26.42    3.64
  -1   5  15   23.25    3.76
  -1   5  14    4.39    2.86
  -1   5  13  114.42    9.85
  -1   5  12    3.99    3.06
  -1   5  12   -1.86    3.16
  -1   5  11    4.98    3.28
  -1   5  10   54.97    6.70
   1  -5  -9   18.27    4.32
   1  -5  -9   14.59    5.11
   1  -5  -8   38.80    5.95
   1  -5  -8   30.80    6.07
   1  -5  -7  342.58   19.88
   1  -5  -6  161.28   12.42
   1  -5  -5  528.53   25.21
   1  -5  -4   22.05    4.69
   1  -5  -3  196.02   13.04
   1  -5  -2   79.34    8.17
   1  -5  -1  287.45   16.45
   1  -5   0  214.09   12.60
   1  -5   0  199.78   13.45
   1  -5   1  650.60   29.63
   1  -5   1  711.99   27.31
   1  -5   1  672.65   28.57
   1  -5   2  430.45   21.51
   1  -5   2  481.64   21.26
   1  -5   3  442.50   21.54
   1  -5   4   12.12    4.41
   1  -5   5  114.97   10.18
   1  -5   5  115.81   10.81
   1  -5   5  116.09   10.41
   1  -5   6   19.18    4.27
   1  -5   6   16.67    4.99
   1  -5   7    4.34    3.10
   1  -5   7    6.03    4.29
   1  -5   7    1.90    3.31
   1  -5   8  140.41   11.97
   1  -5   8  156.63   12.33
   1  -5   8  155.75   11.80
   1  -5   9   70.21    8.09
   1  -5   9   72.51    7.64
   1  -5   9   84.96    8.56
   1  -5  10   40.52    5.93
   1  -5  11    1.34    2.52
   1  -5  11    3.45    2.44
   1  -5  12    4.22    2.32
   1  -5  12    8.26    2.20
  -1   4  15   18.14    3.53
  -1   4  14  114.14    9.29
  -1   4  13  123.88   10.36
  -1   4  12   92.10    9.09
  -1   4  12   84.91    8.86
  -1   4  11   73.06    8.27
  -1   4  10    3.48    3.37
   1  -4 -10    3.52    3.69
   1  -4  -9   29.20    4.95
  -1   4   9   22.03    4.41
   1  -4  -9   27.24    5.91
   1  -4  -8  183.21   13.59
   1  -4  -7   76.68    8.31
   1  -4  -6 2366.79   81.11
   1  -4  -5   17.64    4.47
   1  -4  -4  354.18   17.66
   1  -4  -3   27.80    4.68
   1  -4  -2  147.64   10.01
   1  -4  -1  183.89    8.16
   1  -4  -1  173.37   11.17
   1  -4   0 1327.20   49.31
   1  -4   0 1415.84   46.02
   1  -4   1  369.42   17.32
   1  -4   1  364.69   18.02
   1  -4   1  363.54   15.84
   1  -4   2  119.34    8.81
   1  -4   2  118.02    8.10
   1  -4   3  231.93   13.49
   1  -4   3  228.23   13.02
   1  -4   4   65.68    7.05
   1  -4   5   21.68    4.42
   1  -4   6   10.70    3.17
   1  -4   7   -0.22    2.20
   1  -4   7   -1.94    2.65
   1  -4   7   -0.75    2.70
   1  -4   7   -2.91    3.57
   1  -4   7   -0.94    2.47
   1  -4   8   37.92    6.59
   1  -4   8   44.37    6.63
   1  -4   8   36.52    6.12
   1  -4   8   29.78    6.75
   1  -4   9   54.40    7.36
   1  -4   9   44.74    6.72
   1  -4  10    8.76    4.23
   1  -4  10    4.27    2.98
   1  -4  11    3.50    2.89
   1  -4  11    5.30    3.35
   1  -4  12    1.00    2.93
   1  -4  13   10.59    2.69
  -1   3  16    0.71    1.49
  -1   3  15   10.64    2.93
  -1   3  14  123.99    9.78
  -1   3  13   61.37    7.57
  -1   3  12   20.25    4.87
  -1   3  12   17.42    4.53
  -1   3  11   25.59    5.60
   1  -3 -10   91.45   10.11
  -1   3  10   70.28    7.96
   1  -3  -9  100.70   10.18
   1  -3  -8    7.54    3.50
   1  -3  -7  654.14   28.48
   1  -3  -6   20.65    4.24
   1  -3  -5  816.88   31.72
   1  -3  -4   14.30    3.20
   1  -3  -3   29.04    3.97
   1  -3  -2  371.49   16.48
   1  -3  -1   40.43    4.70
   1  -3  -1   43.42    2.80
   1  -3   0  106.10    5.69
   1  -3   0  116.17    7.83
   1  -3   1  366.76   14.93
   1  -3   1  373.39   16.47
   1  -3   1  397.18   17.11
   1  -3   2  432.29   17.88
   1  -3   2  451.92   19.10
   1  -3   3  696.70   27.18
   1  -3   3  720.04   28.05
   1  -3   4   16.62    3.59
   1  -3   5  132.65   10.01
   1  -3   6   92.79    8.90
   1  -3   7  150.57   12.52
   1  -3   8    2.69    2.72
   1  -3   8    4.92    3.48
   1  -3   8    3.99    4.30
   1  -3   8    4.55    3.21
   1  -3   9  163.93   13.24
   1  -3   9  183.39   13.55
   1  -3  10  158.91   12.84
   1  -3  10  167.30   12.84
   1  -3  11   13.25    4.08
   1  -3  11    8.92    3.76
   1  -3  12   13.84    3.98
   1  -3  12    8.05    3.64
   1  -3  13   52.90    5.96
   1  -3  14   -0.61    1.67
  -1   2  16    0.44    1.42
  -1   2  15   96.58    7.88
  -1   2  14  100.40    8.59
  -1   2  13  122.07   10.30
  -1   2  12   31.30    5.87
   1  -2 -11    8.62    4.53
  -1   2  11    1.25    2.69
  -1   2  10    0.18    1.99
   1  -2 -10    3.75    3.81
   1  -2  -9    1.19    3.02
   1  -2  -8   38.66    5.95
   1  -2  -7  357.21   18.48
  -1   2   6  385.76   14.76
   1  -2  -6  316.09   17.09
  -1   2   5   17.53    2.11
   1  -2  -5   16.31    3.51
   1  -2  -4   33.48    4.17
   1  -2  -3   16.02    2.89
   1  -2  -2  452.23   17.58
   1  -2  -1  834.53   25.85
   1  -2  -1  743.71   28.07
   1  -2   0  106.81    6.49
   1  -2   0  106.54    5.17
   1  -2   1  478.82   18.06
   1  -2   1  439.40   16.53
   1  -2   1  454.06   17.81
   1  -2   2  944.27   33.01
   1  -2   2  926.39   32.00
   1  -2   3  316.83   14.02
   1  -2   3  328.03   14.80
   1  -2   4 1239.41   43.37
   1  -2   5  126.88    9.05
   1  -2   6   85.20    8.05
   1  -2   7   16.06    4.06
   1  -2   8  428.99   21.46
   1  -2   8  397.22   20.79
   1  -2   8  395.56   22.40
   1  -2   9    1.13    3.28
   1  -2   9    1.65    3.07
   1  -2   9   -3.22    3.14
   1  -2  10  514.94   25.99
   1  -2  10  509.91   25.61
   1  -2  11   24.94    5.57
   1  -2  11   19.03    4.89
   1  -2  12   85.20    7.82
   1  -2  12   66.48    8.03
   1  -2  12   67.24    8.24
   1  -2  13   -2.03    2.26
   1  -2  13   -0.32    3.49
   1  -2  13    4.56    3.41
  -1   1  16    8.58    2.07
  -1   1  15    7.73    2.89
  -1   1  14   30.42    4.92
  -1   1  14   31.01    4.83
  -1   1  13    9.07    3.29
  -1   1  13    4.36    3.07
  -1   1  12    5.22    3.12
  -1   1  12   11.67    3.81
  -1   1  11    0.83    2.44
  -1   1  11    3.59    3.59
   1  -1 -11    7.52    4.39
   1  -1 -10   41.04    7.36
  -1   1  10   44.65    6.34
  -1   1  10   36.46    6.37
  -1   1  10   43.15    6.21
   1  -1  -9   -5.51    3.73
   1  -1  -8   35.87    5.78
  -1   1   8   40.61    5.27
  -1   1   7   66.27    6.07
  -1   1   6 1184.49   41.02
  -1   1   5    8.10    2.07
   1  -1  -4   44.96    4.52
  -1   1   4   48.54    3.67
   1  -1  -3    7.28    2.19
  -1   1   3    5.07    1.50
   1  -1  -3    3.77    1.80
   1  -1  -2  308.35   12.40
   1  -1  -2  335.92   12.37
   1  -1  -1 1170.34   38.55
   1  -1  -1 1236.75   38.52
  -1   1   0  449.58   14.62
   1  -1   0  442.89   15.39
   1  -1   0  462.41   16.00
   1  -1   1  728.83   24.87
  -1   1  -1  752.30   22.88
   1  -1   1  716.81   24.53
   1  -1   1  712.53   23.42
   1  -1   2 1015.64   35.82
   1  -1   2 1129.42   35.65
   1  -1   3  782.23   27.45
   1  -1   3  774.83   27.86
   1  -1   4   28.78    3.71
   1  -1   5    1.15    2.09
   1  -1   6  182.74   11.28
   1  -1   7  531.03   24.23
   1  -1   8    4.74    3.36
   1  -1   9  160.89   12.25
   1  -1   9  190.24   12.55
   1  -1   9  169.86   12.67
   1  -1   9  176.49   13.93
   1  -1  10   15.71    4.89
   1  -1  10   24.31    5.50
   1  -1  10   23.51    5.08
   1  -1  11   25.80    5.51
   1  -1  11   25.98    5.72
   1  -1  12   11.06    4.83
   1  -1  12    8.81    4.22
   1  -1  13    1.44    2.89
   1  -1  13   -2.49    2.49
   1  -1  13   -1.04    2.94
   1  -1  14    4.60    2.40
   1  -1  14    4.35    3.18
  -1   0  15   24.43    3.94
  -1   0  14    4.12    2.44
  -1   0  14   -1.93    2.95
  -1   0  13   48.62    6.73
  -1   0  12    2.93    2.57
  -1   0  12    0.74    3.03
  -1   0  11   21.70    4.56
  -1   0  11   20.31    5.14
  -1   0  11   17.49    4.88
  -1   0  10   12.11    3.76
  -1   0  10    7.95    4.02
  -1   0   9  142.31   11.21
  -1   0   8   35.42    5.34
  -1   0   7  532.97   23.29
  -1   0   6  162.75    9.89
  -1   0   5  551.20   21.68
   1   0  -4   20.08    2.39
  -1   0   4   24.99    3.15
   1   0  -3  112.36    5.75
  -1   0   3  119.83    6.24
   1   0  -2  752.66   23.85
  -1   0   2  678.78   24.02
   1   0  -1 1035.82   31.99
   1   0  -1  999.60   32.43
   1   0   0  258.89    8.34
   1   0   0  239.02    8.88
  -1   0   0  247.55    8.98
   1   0   1 1196.94   36.52
   1   0   1 1142.65   37.13
  -1   0  -2 1141.99   38.77
   1   0   2 1213.12   39.24
   1   0   2 1163.41   39.37
   1   0   2 1287.23   37.80
   1   0   3   14.45    1.29
   1   0   3   14.78    2.50
   1   0   4   54.80    2.51
   1   0   4   54.66    4.55
   1   0   5  137.08    8.25
   1   0   6  283.61   14.04
   1   0   7   -0.49    2.28
   1   0   8  522.47   24.45
   1   0   9   18.79    4.62
   1   0  10   57.65    8.34
   1   0  10   55.30    7.04
   1   0  10   63.46    7.48
   1   0  10   53.72    7.37
   1   0  11   14.41    4.70
   1   0  11   19.58    4.65
   1   0  12    3.16    3.13
   1   0  12    1.19    3.18
   1   0  13   14.56    4.51
   1   0  13   12.36    4.34
   1   0  14   -1.70    2.99
   1   0  15    0.88    1.42
   1   0  15    6.15    2.85
  -1  -1  15    3.10    2.09
  -1  -1  14   69.68    6.89
  -1  -1  13    9.11    4.08
  -1  -1  13    5.96    3.43
  -1  -1  12   26.63    5.71
  -1  -1  11    4.34    3.20
  -1  -1  11    5.04    3.65
  -1  -1  10   31.05    5.61
  -1  -1  10   21.52    5.29
  -1  -1  10   25.88    5.47
  -1  -1   9   36.67    5.88
  -1  -1   9   54.44    7.31
  -1  -1   9   46.92    6.65
  -1  -1   8  210.25   14.30
  -1  -1   7   13.72    3.72
  -1  -1   6  877.52   33.88
   1   1  -5  535.28   18.54
  -1  -1   5  488.26   21.38
  -1  -1   4   43.72    4.40
   1   1  -4   46.09    3.34
  -1  -1   3  267.79   11.95
   1   1  -3  275.56   10.55
  -1  -1   2 1090.48   34.78
   1   1  -2 1014.98   33.37
  -1  -1   1  303.38   10.91
  -1  -1   1  300.86   11.23
  -1  -1   0  480.51   15.15
   1   1   0  468.08   16.37
  -1  -1  -1  862.76   27.18
  -1  -1  -2   62.58    3.95
  -1  -1  -3 1328.40   43.47
   1   1   3 1337.28   43.15
   1   1   4  308.70   12.66
   1   1   5  287.17   12.66
   1   1   6   37.10    4.20
   1   1   7    1.41    2.03
   1   1   8  152.46   10.75
   1   1   9  103.40    9.53
   1   1  10    7.15    3.28
   1   1  10   19.17    4.42
   1   1  11    1.52    3.66
   1   1  11   -5.88    3.23
  -1  -1 -11    0.32    2.90
   1   1  12   23.83    5.34
   1   1  12   18.16    4.67
   1   1  12   22.49    5.25
   1   1  13   77.45    8.45
   1   1  14    1.12    3.04
   1   1  15   16.92    3.38
   1   1  15   22.79    4.04
  -1  -2  14   38.18    4.71
  -1  -2  13  259.61   14.90
  -1  -2  12   10.40    4.03
  -1  -2  12    4.20    3.14
  -1  -2  12   10.24    3.52
  -1  -2  11   41.05    6.70
  -1  -2  11   51.03    7.18
  -1  -2  11   65.28    7.61
  -1  -2  10   -6.55    3.74
  -1  -2  10    2.63    4.04
  -1  -2  10   -0.87    2.78
  -1  -2   9   12.89    4.19
  -1  -2   9   11.29    3.75
  -1  -2   9   11.72    4.47
  -1  -2   8    8.48    3.62
  -1  -2   7 1451.37   54.29
  -1  -2   6  167.27   11.49
  -1  -2   5  512.81   22.40
  -1  -2   4  204.43   11.29
   1   2  -4  207.80    8.77
   1   2  -3  299.99   11.64
  -1  -2   3  310.70   13.96
  -1  -2   2  733.85   24.23
  -1  -2   2  709.95   25.23
   1   2  -2  661.20   23.59
   1   2  -1   69.31    4.49
  -1  -2   1   63.08    4.56
  -1  -2   1   70.29    4.22
  -1  -2   0   18.46    2.41
  -1  -2   0   17.11    2.27
  -1  -2  -1  468.48   16.54
  -1  -2  -2  274.83   11.18
  -1  -2  -2  270.39   10.90
  -1  -2  -3  339.19   13.75
  -1  -2  -3  322.30   13.42
   1   2   4   24.83    2.56
  -1  -2  -4   24.83    3.44
  -1  -2  -5  795.07   30.72
   1   2   5  849.45   28.78
   1   2   6   14.28    2.48
   1   2   7   29.14    3.80
  -1  -2  -7   27.13    4.81
   1   2   8   14.00    2.93
  -1  -2  -8   10.24    3.70
  -1  -2  -9  167.90   13.21
  -1  -2 -10  287.94   19.18
   1   2  10  310.71   17.55
   1   2  10  292.15   17.46
   1   2  11   60.64    7.84
  -1  -2 -11   64.15    9.02
   1   2  11   64.21    7.93
   1   2  12   62.22    7.88
   1   2  13   -1.62    3.57
   1   2  13   -5.12    3.65
   1   2  14   35.40    5.69
   1   2  14   39.31    5.15
   1   2  15    1.66    2.59
   1   2  16  113.01    6.60
  -1  -3  13  109.18    8.07
  -1  -3  12   30.89    5.07
  -1  -3  12   28.79    5.41
  -1  -3  11   11.72    3.81
  -1  -3  11   16.92    4.50
  -1  -3  11    9.98    4.36
  -1  -3  10    6.78    3.64
  -1  -3  10    4.71    3.90
  -1  -3  10    7.39    3.46
  -1  -3   9   66.07    8.23
  -1  -3   9   76.19    8.18
  -1  -3   9   79.56    8.47
  -1  -3   9   79.87    9.96
  -1  -3   8    2.38    3.09
  -1  -3   8   -0.85    1.95
  -1  -3   8    8.84    4.21
  -1  -3   8   13.68    3.96
  -1  -3   8    5.79    2.49
  -1  -3   7   69.37    8.38
  -1  -3   6  615.52   29.31
  -1  -3   6  728.00   27.67
  -1  -3   5  188.39   12.86
  -1  -3   5  249.65   12.06
  -1  -3   4  126.46    7.48
  -1  -3   4  108.01    8.50
  -1  -3   3   87.23    6.96
  -1  -3   3  103.00    6.07
   1   3  -3   84.86    5.31
   1   3  -2  515.78   19.20
  -1  -3   2  494.49   20.30
  -1  -3   1  209.03   10.33
  -1  -3   1  224.35   10.54
  -1  -3   0  859.98   30.47
  -1  -3   0  821.36   29.90
  -1  -3   0  909.75   28.29
  -1  -3  -1   35.97    3.61
  -1  -3  -2 1947.39   63.15
  -1  -3  -2 1964.24   62.70
  -1  -3  -3   13.00    2.83
  -1  -3  -3   14.22    2.66
  -1  -3  -4  147.90    8.85
   1   3   4  162.17    6.99
  -1  -3  -5   30.92    4.32
   1   3   5   31.79    2.76
  -1  -3  -6  319.98   16.16
  -1  -3  -7  533.96   24.24
  -1  -3  -8  746.27   32.36
  -1  -3  -9  120.52   11.04
   1   3  10  222.34   14.63
  -1  -3 -10  194.46   15.26
  -1  -3 -10  200.83   13.69
  -1  -3 -11  157.90   13.95
   1   3  11  133.65   11.72
   1   3  12   -0.23    3.10
   1   3  13   -4.77    3.65
   1   3  13    6.94    3.66
   1   3  14   -0.54    2.12
   1   3  14    2.51    2.96
   1   3  15   26.03    3.79
   1   3  15   26.04    3.71
   1   3  16    8.57    1.99
  -1  -4  13    3.50    2.55
  -1  -4  12   -1.49    1.98
  -1  -4  11   10.29    3.74
  -1  -4  11    3.26    2.94
  -1  -4  10   27.59    5.16
  -1  -4  10   32.27    5.83
  -1  -4  10   27.14    5.22
  -1  -4   9    2.11    2.94
  -1  -4   9    1.16    2.93
  -1  -4   9    0.03    2.73
  -1  -4   8    7.79    3.33
  -1  -4   8    4.27    3.49
  -1  -4   8    2.82    2.24
  -1  -4   8    2.76    3.73
  -1  -4   8    7.55    3.80
  -1  -4   7   73.99    9.07
  -1  -4   7   73.02    7.96
  -1  -4   7   71.63    7.76
  -1  -4   7   75.33    7.98
  -1  -4   7   75.41    8.39
  -1  -4   6  404.94   22.14
  -1  -4   5    4.37    2.96
  -1  -4   4   42.31    5.83
  -1  -4   3  217.46   12.91
   1   4  -3  231.62   10.99
  -1  -4   2   52.82    5.47
   1   4  -2   52.86    4.97
  -1  -4   1  230.06   11.91
  -1  -4   1  246.42   12.60
  -1  -4   0   98.42    5.44
  -1  -4   0  103.49    6.71
  -1  -4   0   99.63    7.28
  -1  -4  -1 1703.46   56.73
  -1  -4  -1 1692.46   58.78
  -1  -4  -1 1836.27   55.82
  -1  -4  -2   12.95    2.95
  -1  -4  -2   12.64    2.51
  -1  -4  -3 3364.39  102.62
  -1  -4  -3 3079.71  103.31
  -1  -4  -4  152.73    9.74
  -1  -4  -5   50.43    5.71
  -1  -4  -6   97.74    8.17
  -1  -4  -7   37.69    5.57
  -1  -4  -8  115.52   10.38
  -1  -4  -9  493.61   25.91
  -1  -4  -9  532.72   24.66
   1   4  10  370.62   20.52
  -1  -4 -10  384.06   22.29
  -1  -4 -10  388.88   20.71
  -1  -4 -11   79.74    8.76
   1   4  11   90.67    9.16
   1   4  12   13.89    4.38
   1   4  13   13.62    4.25
   1   4  14    7.73    3.44
   1   4  14    7.71    3.25
   1   4  15    5.18    2.14
  -1  -5  13   34.24    3.48
  -1  -5  12   17.65    3.74
  -1  -5  11    2.29    2.15
  -1  -5  10    6.46    3.28
  -1  -5  10    5.82    2.94
  -1  -5   9    5.91    3.22
  -1  -5   9    3.71    3.16
  -1  -5   8   65.94    7.83
  -1  -5   8   69.74    7.62
  -1  -5   8   63.08    8.08
  -1  -5   7  127.56   12.45
  -1  -5   7  127.56   10.58
  -1  -5   7  115.63   10.66
  -1  -5   7  111.40    9.90
  -1  -5   6  535.54   25.83
  -1  -5   6  499.37   26.84
  -1  -5   5  321.13   19.26
  -1  -5   4  130.78   10.88
  -1  -5   3    0.90    2.57
  -1  -5   2  137.23    9.87
   1   5  -2  136.32    9.14
  -1  -5   1  294.77   15.06
  -1  -5   0 1186.91   43.52
  -1  -5   0 1278.76   41.39
  -1  -5   0 1148.55   44.80
  -1  -5   0 1287.85   41.62
  -1  -5  -1   16.50    3.89
  -1  -5  -1   18.99    2.86
  -1  -5  -2 1698.55   55.64
  -1  -5  -2 1643.79   58.32
  -1  -5  -3  379.41   18.37
  -1  -5  -4   84.24    7.76
  -1  -5  -5   20.48    4.24
  -1  -5  -6   42.63    5.90
  -1  -5  -7  156.05   11.90
  -1  -5  -8  146.41   12.06
  -1  -5  -9   10.04    3.91
  -1  -5  -9    0.55    2.64
  -1  -5 -10  306.41   19.41
   1   5  10  254.44   16.48
  -1  -5 -10  282.58   17.04
   1   5  11    8.09    3.80
  -1  -5 -11    3.72    3.26
   1   5  12   10.81    3.91
   1   5  13    9.28    3.76
   1   5  14   33.42    5.03
   1   5  14   26.29    4.66
   1   5  15    6.15    2.41
  -1  -6  12   27.66    3.17
  -1  -6  11    3.28    2.93
  -1  -6  10    4.87    3.04
  -1  -6   9   35.09    6.13
  -1  -6   9   40.80    5.33
  -1  -6   8   -0.83    3.18
  -1  -6   8    9.27    4.03
  -1  -6   7   12.34    4.19
  -1  -6   7    9.90    5.16
  -1  -6   6  335.50   19.96
  -1  -6   6  392.39   22.99
  -1  -6   6  341.86   20.37
  -1  -6   5  263.43   17.65
  -1  -6   5  227.12   15.69
  -1  -6   5  244.42   15.85
  -1  -6   5  237.16   15.89
  -1  -6   4   86.66    9.54
  -1  -6   4   92.33    9.21
  -1  -6   4   90.62    9.32
  -1  -6   4  106.30    9.78
  -1  -6   3  112.86   10.03
  -1  -6   2  153.17   11.53
  -1  -6   1  104.05    8.54
   1   6  -1   82.08    8.08
  -1  -6   0   83.58    8.26
  -1  -6  -1  571.41   26.21
  -1  -6  -2    5.87    3.25
  -1  -6  -3  211.78   13.82
  -1  -6  -4   22.72    4.80
  -1  -6  -5  125.27   10.49
  -1  -6  -6   19.54    4.54
  -1  -6  -7   76.10    7.91
  -1  -6  -7   62.34    8.04
  -1  -6  -8   -1.54    3.05
  -1  -6  -8    1.57    2.97
  -1  -6  -9  154.48   13.66
  -1  -6  -9  141.50   11.43
  -1  -6 -10   -6.26    3.94
   1   6  10    4.49    3.25
   1   6  11   12.52    4.17
  -1  -6 -11    3.77    3.05
   1   6  12   14.21    4.33
   1   6  13   10.36    3.55
   1   6  14   -0.13    2.22
   1   6  14    1.97    2.22
   1   6  15   42.67    4.37
  -1  -7  10    2.33    2.70
  -1  -7   9    1.16    2.59
  -1  -7   8  126.48   10.53
  -1  -7   7  102.07    9.76
  -1  -7   7   84.93    9.15
  -1  -7   6  135.34   11.56
  -1  -7   6  129.14   11.51
  -1  -7   5    9.22    4.89
  -1  -7   5    3.88    3.03
  -1  -7   5    0.57    2.87
  -1  -7   4  104.31   10.35
  -1  -7   4  107.41   10.39
  -1  -7   4  120.13   11.00
  -1  -7   3    1.40    3.37
  -1  -7   3   -0.03    2.33
  -1  -7   3    4.12    3.41
  -1  -7   2    7.77    3.90
  -1  -7   2    5.63    3.86
  -1  -7   1   17.62    4.49
  -1  -7   1    5.18    3.37
   1   7   0   11.41    4.39
  -1  -7  -1   31.47    5.98
  -1  -7  -2  176.90   13.53
  -1  -7  -3  152.53   12.58
  -1  -7  -4    6.08    3.36
  -1  -7  -5   29.75    4.96
  -1  -7  -5   29.06    6.10
  -1  -7  -6  201.72   14.93
  -1  -7  -6  193.04   13.34
  -1  -7  -7  162.53   13.59
  -1  -7  -7  145.76   11.51
  -1  -7  -8   25.30    5.73
  -1  -7  -8   24.33    5.08
  -1  -7  -9   65.77    8.00
  -1  -7 -10  340.19   19.64
   1   7  10  393.61   20.10
   1   7  11    0.80    2.58
  -1  -7 -11    2.65    2.83
   1   7  12   11.55    4.25
   1   7  13   11.76    3.54
   1   7  14    0.21    2.06
   1   7  15    0.98    1.28
  -1  -8   9    4.70    2.03
  -1  -8   8   15.35    3.45
  -1  -8   7    5.38    2.98
  -1  -8   6  187.03   13.04
  -1  -8   6  149.13   11.68
  -1  -8   5    5.98    3.58
  -1  -8   5   13.55    4.51
  -1  -8   4   17.96    5.40
  -1  -8   4   15.97    4.73
  -1  -8   4   18.72    4.96
  -1  -8   3    4.65    4.02
  -1  -8   3    3.56    3.18
  -1  -8   3    0.26    3.20
  -1  -8   2   69.40    8.67
  -1  -8   2   62.97    7.93
  -1  -8   2   70.68    8.27
  -1  -8   1  139.07   11.95
  -1  -8   1  149.74   11.78
  -1  -8   1  163.35   12.83
  -1  -8   0   -2.92    3.75
  -1  -8   0    5.00    3.23
  -1  -8   0   -0.24    2.46
  -1  -8  -1   13.22    4.51
   1   8   1    8.82    3.47
  -1  -8  -1   18.51    5.17
  -1  -8  -2  206.04   14.59
  -1  -8  -2  230.94   14.21
  -1  -8  -2  217.88   16.21
  -1  -8  -2  214.36   14.89
  -1  -8  -3  215.86   13.88
  -1  -8  -3  223.88   16.42
  -1  -8  -3  198.23   14.37
  -1  -8  -3  205.55   14.68
  -1  -8  -4   58.27    8.90
  -1  -8  -4   59.11    8.01
  -1  -8  -4   58.45    7.18
  -1  -8  -4   44.33    7.05
  -1  -8  -5   37.59    5.85
  -1  -8  -5   38.98    7.08
  -1  -8  -6    3.47    3.54
  -1  -8  -6   -0.18    3.10
  -1  -8  -7   83.09    8.55
  -1  -8  -8    1.67    2.89
  -1  -8  -9  124.05   10.50
  -1  -8 -10   10.17    4.01
   1   8  11  238.07   13.34
  -1  -8 -11  228.74   14.05
   1   8  12    2.61    2.71
   1   8  12    1.64    2.13
   1   8  13    7.34    2.51
   1   8  14   20.63    2.69
  -1  -8 -14   18.24    2.78
  -1  -9   7   30.02    4.05
  -1  -9   6    8.00    2.98
  -1  -9   5  149.21   10.79
  -1  -9   5  153.38   11.04
  -1  -9   4   -1.12    3.07
  -1  -9   4    3.94    3.50
  -1  -9   3   54.08    7.03
  -1  -9   3   52.57    6.95
  -1  -9   3   52.44    6.83
  -1  -9   2   16.06    4.78
  -1  -9   2    9.90    4.04
  -1  -9   2   15.08    4.20
  -1  -9   1   -3.27    3.16
  -1  -9   1    4.89    3.63
  -1  -9   1   -4.24    3.76
  -1  -9   0  139.44   11.72
  -1  -9   0  127.94   11.22
  -1  -9   0  138.11   11.02
  -1  -9  -1  241.20   16.35
  -1  -9  -1  257.91   16.62
  -1  -9  -1  270.01   15.72
  -1  -9  -2  130.83   11.32
  -1  -9  -2  128.97   11.27
  -1  -9  -3  537.12   24.00
  -1  -9  -3  454.77   24.47
  -1  -9  -3  482.44   24.80
  -1  -9  -4  225.26   14.10
  -1  -9  -4  202.15   14.63
  -1  -9  -5   -1.23    2.88
  -1  -9  -5   -6.80    3.64
  -1  -9  -6   59.91    6.90
  -1  -9  -6   53.87    7.50
  -1  -9  -7   -1.12    2.91
  -1  -9  -8  120.99    9.81
  -1  -9  -9   20.74    4.31
  -1  -9 -10  182.50   11.62
  -1  -9 -11    3.26    2.10
  -1  -9 -11    0.81    1.85
  -1  -9 -12   19.85    3.00
  -1  -9 -13   13.58    2.62
  -1 -10   5   26.39    3.70
  -1 -10   4   87.28    7.08
  -1 -10   3   14.94    3.81
  -1 -10   3   15.97    3.57
  -1 -10   2   80.41    7.69
  -1 -10   2   83.18    7.62
  -1 -10   2   84.70    7.88
  -1 -10   1   12.31    3.85
  -1 -10   1   10.71    3.63
  -1 -10   1   14.29    3.90
  -1 -10   0   45.14    6.65
  -1 -10   0   49.77    6.76
  -1 -10   0   61.55    6.55
  -1 -10  -1   45.51    6.45
  -1 -10  -1   59.37    7.10
  -1 -10  -2  226.66   14.57
  -1 -10  -2  208.53   14.09
  -1 -10  -3   50.91    6.77
  -1 -10  -4   28.87    5.26
  -1 -10  -5   70.99    8.06
  -1 -10  -6    1.33    3.08
  -1 -10  -6   -2.06    2.07
  -1 -10  -7   49.25    6.51
  -1 -10  -7   56.99    5.87
  -1 -10  -8    1.71    2.78
  -1 -10  -8    4.56    2.59
  -1 -10  -9   44.12    4.95
  -1 -10  -9   48.09    5.85
  -1 -10 -10   17.70    3.10
  -1 -10 -10   23.45    4.21
  -1 -10 -11    9.06    2.68
  -1 -10 -12    1.65    1.37
  -1 -11   2   32.14    3.80
  -1 -11   1   12.82    3.01
  -1 -11   1    7.39    2.46
  -1 -11   0   12.60    3.18
  -1 -11  -1   59.81    6.09
  -1 -11  -2   11.45    3.55
  -1 -11  -3   50.96    5.80
  -1 -11  -4   17.70    3.97
  -1 -11  -5   -5.32    2.78
  -1 -11  -6    4.49    2.35
  -1 -11  -7    0.24    2.04
  -1 -11  -8    3.10    2.00
  -1 -11  -9   29.01    3.74
  -1 -11 -10    0.48    1.33
  -1 -12  -2    8.74    1.85
  -1 -12  -3   10.73    2.15
  -1 -12  -4    0.20    1.38
  -1 -12  -5    0.60    1.33
   2 -11  -6    5.26    1.93
   2 -11  -5   39.86    3.88
   2 -11  -4   13.32    2.67
   2 -11  -3   32.21    3.81
   2 -11  -2    1.22    1.73
   2 -11  -1  106.51    6.51
   2 -10  -9    8.82    2.50
   2 -10  -8   11.01    2.97
   2 -10  -7   16.25    3.66
   2 -10  -6  122.39    9.01
   2 -10  -5    4.59    3.27
   2 -10  -4  141.33   10.21
   2 -10  -3   36.95    5.73
   2 -10  -2   30.53    5.23
   2 -10  -1   -0.12    2.68
   2 -10  -1   -3.77    2.30
   2 -10   0   38.03    4.86
   2 -10   0   37.69    5.24
   2 -10   1   18.78    3.56
   2 -10   1   26.74    4.47
   2 -10   2    0.76    2.18
   2 -10   3  119.80    7.53
   2 -10   4    0.36    1.38
   2  -9 -11   37.12    4.03
   2  -9 -11   41.20    4.33
   2  -9 -10   31.65    4.51
   2  -9 -10   31.95    4.18
   2  -9  -9   36.61    5.10
   2  -9  -9   25.93    4.25
   2  -9  -8    6.69    3.34
   2  -9  -8    6.99    2.96
   2  -9  -7  102.16    9.15
   2  -9  -7  113.35    8.87
   2  -9  -6   20.45    3.95
   2  -9  -6   15.89    4.72
   2  -9  -5   70.72    8.02
   2  -9  -4   22.40    5.08
   2  -9  -3   73.52    8.19
   2  -9  -2   17.01    4.75
   2  -9  -1   16.42    4.79
   2  -9   0    7.42    3.97
   2  -9   1    6.33    3.84
   2  -9   2   56.58    7.12
   2  -9   3   25.04    4.73
   2  -9   4    9.33    3.34
   2  -9   5   -0.47    2.26
   2  -9   6    2.67    1.73
   2  -8 -13    4.49    1.91
   2  -8 -12   68.47    6.10
   2  -8 -12   67.90    5.84
   2  -8 -11   32.24    4.94
   2  -8 -10    0.49    2.26
   2  -8  -9   -2.25    2.84
   2  -8  -8   12.39    3.80
   2  -8  -7    4.80    2.84
   2  -8  -7   -1.31    2.81
   2  -8  -6  188.67   13.82
   2  -8  -6  191.81   13.42
   2  -8  -5    3.39    3.28
   2  -8  -5    2.42    2.68
   2  -8  -4   -1.21    2.85
   2  -8  -4    1.52    2.75
   2  -8  -3  167.80   13.17
   2  -8  -2   39.76    6.65
   2  -8  -1   27.39    5.91
   2  -8   0   -1.39    3.22
   2  -8   1    4.34    4.17
   2  -8   1   -1.92    2.92
   2  -8   2   69.40    7.45
   2  -8   2   72.15    8.63
   2  -8   3   26.31    5.95
   2  -8   3   30.73    5.49
   2  -8   4   10.88    3.41
   2  -8   5   13.19    3.48
   2  -8   5   15.20    4.46
   2  -8   6   -2.51    2.87
   2  -8   6    0.84    1.82
   2  -8   7    7.07    1.78
   2  -8   7    4.33    2.61
   2  -7 -14   29.99    3.57
   2  -7 -13   68.92    6.33
   2  -7 -12   11.31    3.52
  -2   7  12   11.71    3.26
  -2   7  11  117.62    9.12
   2  -7 -11  116.17    9.87
   2  -7 -10    0.39    2.74
  -2   7  10   -5.36    2.84
   2  -7  -9   13.24    4.11
   2  -7  -8    0.03    3.16
   2  -7  -7    8.34    3.65
   2  -7  -6    8.07    2.94
   2  -7  -5  205.86   16.13
   2  -7  -5  176.78   13.21
   2  -7  -4   21.68    5.83
   2  -7  -4   13.71    3.80
   2  -7  -4   15.08    4.44
   2  -7  -3  107.74   10.18
   2  -7  -3   97.15    9.48
   2  -7  -3  111.43   10.53
   2  -7  -3   86.61   10.78
   2  -7  -2   23.22    5.58
   2  -7  -2   29.99    5.52
   2  -7  -2   34.96    6.31
   2  -7  -1    6.02    4.42
   2  -7  -1   -3.48    3.23
   2  -7  -1    0.38    2.45
   2  -7   0   27.40    5.63
   2  -7   0   31.17    6.14
   2  -7   1  202.90   14.74
   2  -7   1  170.42   13.45
   2  -7   2    8.95    4.41
   2  -7   3  191.79   14.37
   2  -7   3  221.23   14.61
   2  -7   4   53.72    7.01
   2  -7   4   52.07    7.58
   2  -7   5   33.41    5.64
   2  -7   6   -1.38    2.66
   2  -7   6    3.66    3.28
   2  -7   7   23.58    4.28
   2  -7   7   17.54    4.62
   2  -7   8    3.60    2.34
   2  -7   8    3.38    2.73
   2  -7   9  103.55    6.73
   2  -6 -14    2.45    2.26
  -2   6  13   17.51    3.89
   2  -6 -13   19.57    4.04
  -2   6  12   20.48    4.11
  -2   6  11    2.41    2.40
  -2   6  10   16.69    4.30
  -2   6   9    7.66    3.30
   2  -6  -8   22.60    6.58
  -2   6   8   40.67    6.02
   2  -6  -7  135.81   12.65
   2  -6  -6   28.06    5.84
   2  -6  -5  201.64   13.80
   2  -6  -5  194.19   14.96
   2  -6  -4  503.76   26.51
   2  -6  -3  126.63   11.66
   2  -6  -2   58.94    7.86
   2  -6  -1  403.62   21.51
   2  -6  -1  372.60   21.95
   2  -6   0   65.12    8.04
   2  -6   0   59.99    8.50
   2  -6   1    4.48    4.18
   2  -6   1    5.59    3.57
   2  -6   2  909.30   38.01
   2  -6   2  903.83   39.10
   2  -6   3  141.66   12.02
   2  -6   4  694.02   31.05
   2  -6   4  647.15   30.86
   2  -6   5   12.51    4.62
   2  -6   5    5.06    3.25
   2  -6   5    3.93    3.51
   2  -6   6   73.11    8.59
   2  -6   6   80.29    8.54
   2  -6   7    0.46    2.65
   2  -6   7    2.06    3.37
   2  -6   7   -3.17    3.30
   2  -6   8   51.60    6.52
   2  -6   8   40.41    5.96
   2  -6   8   36.64    5.34
   2  -6   9   16.17    3.81
   2  -6   9   22.12    4.44
   2  -6   9   21.75    3.96
   2  -6  10   77.88    6.45
  -2   5  14    4.46    2.69
   2  -5 -14    6.94    2.68
  -2   5  13   16.70    4.20
  -2   5  12   69.75    7.80
  -2   5  11    0.87    3.25
  -2   5  10   36.34    5.89
  -2   5   9    9.65    3.68
   2  -5  -9   12.89    5.42
  -2   5   8    7.26    2.62
   2  -5  -8    9.57    4.54
   2  -5  -8    1.01    1.85
   2  -5  -7   60.85    7.92
   2  -5  -6  371.07   20.97
   2  -5  -5  107.14    9.96
   2  -5  -4  477.42   23.95
   2  -5  -3  285.23   17.18
   2  -5  -2  142.29   11.39
   2  -5  -1   30.92    5.77
   2  -5   0   90.31    8.56
   2  -5   0   79.77    8.47
   2  -5   1  203.62   13.67
   2  -5   2    4.00    2.77
   2  -5   2    2.79    3.04
   2  -5   3  661.29   28.73
   2  -5   3  606.16   29.29
   2  -5   4   12.46    3.79
   2  -5   4    7.69    4.03
   2  -5   4   10.97    3.66
   2  -5   5    1.61    3.28
   2  -5   5    6.00    4.59
   2  -5   5    6.10    3.50
   2  -5   5   -0.72    2.02
   2  -5   6    7.00    3.79
   2  -5   6    8.58    4.42
   2  -5   7   -2.90    3.16
   2  -5   7    3.22    3.51
   2  -5   8    2.85    3.08
   2  -5   8   -1.19    3.44
   2  -5   9   50.84    7.00
   2  -5   9   69.49    7.35
   2  -5  10   21.18    4.73
   2  -5  10   23.06    4.36
   2  -5  11   53.97    5.02
   2  -5  11   60.20    5.98
   2  -5  12    0.71    1.36
  -2   4  15   20.03    2.88
  -2   4  14    5.80    2.55
  -2   4  14    7.64    3.22
  -2   4  13  192.94   13.15
  -2   4  12    1.50    2.61
  -2   4  11  211.06   14.63
  -2   4  10   20.69    5.00
  -2   4  10   21.92    4.66
   2  -4 -10   24.29    6.46
   2  -4  -9    8.30    4.33
  -2   4   9    0.68    2.11
   2  -4  -8   22.48    5.49
   2  -4  -7  220.10   14.96
   2  -4  -6  343.88   18.95
   2  -4  -5  523.54   24.48
   2  -4  -4  783.76   32.30
   2  -4  -3   51.04    6.29
   2  -4  -2  105.04    8.79
   2  -4  -1   35.00    5.41
   2  -4   0   50.67    4.49
   2  -4   0   54.30    6.61
   2  -4   1   26.54    4.84
   2  -4   1   28.95    3.93
   2  -4   1   36.14    5.39
   2  -4   2  119.49    8.62
   2  -4   2  140.92   10.56
   2  -4   3   55.10    6.08
   2  -4   3   65.45    7.26
   2  -4   4  185.47   12.60
   2  -4   5    6.36    2.69
   2  -4   6   11.38    3.90
   2  -4   6    8.77    4.23
   2  -4   6   15.00    4.59
   2  -4   7   17.79    4.66
   2  -4   7   20.97    4.65
   2  -4   7   18.13    4.27
   2  -4   7   27.18    6.08
   2  -4   8   16.13    4.43
   2  -4   8   29.83    5.99
   2  -4   8   27.27    5.13
   2  -4   8   19.83    4.71
   2  -4   9    0.61    3.13
   2  -4   9   -0.36    2.99
   2  -4  10   65.66    7.84
   2  -4  10   61.89    7.23
   2  -4  11   22.11    4.17
   2  -4  11   17.26    4.27
   2  -4  12   19.21    3.87
   2  -4  12   20.33    3.29
  -2   3  15    4.38    2.39
  -2   3  14   16.73    3.78
  -2   3  13   -2.00    2.96
  -2   3  12  121.71   10.66
  -2   3  11    6.97    3.22
  -2   3  10   38.09    5.96
  -2   3  10   38.22    6.08
   2  -3 -10   37.39    7.35
  -2   3   9    5.71    3.16
   2  -3  -9    3.06    3.25
  -2   3   9    9.80    3.59
   2  -3  -8   13.62    4.25
   2  -3  -7    6.19    3.18
   2  -3  -6   53.52    6.37
   2  -3  -5   54.00    6.04
   2  -3  -4  206.52   12.16
   2  -3  -3  207.75   11.96
   2  -3  -2   56.16    3.41
   2  -3  -2   54.78    5.74
   2  -3  -1  646.51   22.45
  -2   3   1  641.49   21.65
   2  -3  -1  630.01   25.76
   2  -3   0  751.05   29.54
   2  -3   0  769.71   26.95
   2  -3   1  569.42   23.52
   2  -3   1  546.90   23.46
   2  -3   1  549.41   21.35
   2  -3   2  280.93   14.84
   2  -3   2  267.39   13.08
   2  -3   3  753.60   30.94
   2  -3   3  760.10   29.33
   2  -3   4  119.34    9.62
   2  -3   4  110.74    8.77
   2  -3   5   41.87    5.75
   2  -3   6   34.49    5.88
   2  -3   7   32.39    5.50
   2  -3   7   46.17    5.86
   2  -3   7   35.60    6.27
   2  -3   7   41.51    5.89
   2  -3   8    3.34    2.86
   2  -3   8    5.35    3.92
   2  -3   8   -3.89    3.61
   2  -3   8    5.96    3.62
   2  -3   9  222.46   15.46
   2  -3   9  215.77   15.23
   2  -3   9  235.61   15.12
   2  -3  10   21.64    5.59
   2  -3  10   21.90    5.24
   2  -3  11  203.47   14.23
   2  -3  11  212.44   13.98
   2  -3  12    4.71    3.46
   2  -3  12   12.51    3.82
   2  -3  13    1.59    2.55
  -2   2  15   -3.36    2.50
  -2   2  15   -3.18    1.97
  -2   2  14    2.26    2.71
  -2   2  14    1.43    2.46
  -2   2  13  107.37    9.51
  -2   2  12   11.95    3.73
  -2   2  11   96.13    9.40
  -2   2  10   11.89    3.77
   2  -2 -10    8.58    4.56
  -2   2   9   86.06    8.15
  -2   2   9   92.84    8.69
   2  -2  -9   91.22    9.58
   2  -2  -8    3.08    3.38
   2  -2  -7   29.08    4.97
   2  -2  -6  226.11   13.20
   2  -2  -5  255.44   13.58
   2  -2  -4   36.43    4.51
   2  -2  -3  152.86    8.90
   2  -2  -2  106.55    7.13
   2  -2  -2  113.92    7.04
   2  -2  -1    4.25    2.49
  -2   2   1    2.38    1.34
   2  -2  -1    3.36    1.84
   2  -2   0  263.85   11.42
   2  -2   0  257.55   12.53
   2  -2   0  271.08   11.47
   2  -2   1  208.01   10.93
  -2   2  -1  221.24    7.52
   2  -2   1  209.86   10.21
   2  -2   2  347.43   15.15
   2  -2   2  360.32   16.50
   2  -2   3  952.93   35.60
   2  -2   3  948.27   34.48
   2  -2   4  157.64    9.93
   2  -2   4  158.05   10.60
   2  -2   5  364.30   17.94
   2  -2   6   17.42    4.25
   2  -2   7    5.09    3.48
   2  -2   8   29.07    5.17
   2  -2   8   34.17    6.00
   2  -2   8   28.69    5.33
   2  -2   9  171.29   13.09
   2  -2   9  178.74   13.51
   2  -2   9  197.06   15.46
   2  -2  10  500.33   25.94
   2  -2  10  532.29   26.78
   2  -2  10  571.50   26.75
   2  -2  11  172.44   13.11
   2  -2  11  148.01   12.16
   2  -2  12  117.83   10.24
   2  -2  12  108.70    9.78
   2  -2  13    1.86    3.08
   2  -2  13   -0.06    2.74
   2  -2  14    7.73    2.49
  -2   1  15    7.42    2.66
  -2   1  14   -0.02    2.84
  -2   1  13    2.58    2.44
  -2   1  12  187.16   13.33
  -2   1  11   -7.99    3.34
  -2   1  10    3.32    2.45
   2  -1 -10   -3.80    3.46
   2  -1  -9    6.62    3.30
   2  -1  -8   78.14    8.45
  -2   1   7  185.41   10.88
   2  -1  -7  149.49   11.45
   2  -1  -6  211.98   12.79
  -2   1   6  243.94   12.13
   2  -1  -5  108.27    7.82
   2  -1  -4 1329.91   45.90
   2  -1  -4 1373.10   45.88
   2  -1  -3  146.41    8.18
   2  -1  -3  164.71    8.35
   2  -1  -2  630.25   23.19
   2  -1  -2  689.14   23.95
  -2   1   1  180.36    8.25
   2  -1  -1  186.47    8.78
   2  -1  -1  185.25    8.54
   2  -1   0   10.07    2.00
   2  -1   0    7.60    1.95
   2  -1   1  322.04   12.45
   2  -1   2 2571.77   80.61
   2  -1   2 2708.47   83.16
  -2   1  -2 2674.25   80.52
   2  -1   2 2399.27   82.92
   2  -1   3  890.04   32.88
   2  -1   3  952.27   29.62
   2  -1   3  867.85   33.18
   2  -1   4  478.00   20.13
   2  -1   5  932.79   35.07
   2  -1   6   38.61    5.00
   2  -1   7    1.23    2.29
   2  -1   8   14.04    3.90
   2  -1   9  121.07   10.88
   2  -1   9  128.59   10.84
   2  -1   9  137.13   12.03
   2  -1  10   69.26    8.22
   2  -1  10   65.46    8.23
   2  -1  11   86.56    9.33
   2  -1  11  100.22    9.81
   2  -1  11  100.98    9.88
   2  -1  12   12.35    4.12
   2  -1  12   17.48    4.99
   2  -1  13    4.00    3.08
   2  -1  13    2.72    2.94
   2  -1  14   12.36    3.47
  -2   0  15    9.59    2.97
  -2   0  14   15.38    3.90
  -2   0  13   32.33    5.62
  -2   0  12  105.07    9.29
  -2   0  12   75.96    8.69
  -2   0  11  269.79   16.22
  -2   0  11  247.03   16.14
  -2   0  10   66.35    7.58
  -2   0  10   64.99    7.44
   2   0 -10   65.07    8.96
   2   0  -9   18.39    4.80
  -2   0   9   19.06    4.60
  -2   0   8   15.97    3.78
   2   0  -8   14.00    3.96
  -2   0   7   88.59    7.92
  -2   0   6   20.57    3.85
   2   0  -5 1410.10   47.72
  -2   0   5 1420.71   48.72
   2   0  -4  115.19    7.04
  -2   0   4  113.05    7.37
   2   0  -3 9084.39  302.45
   2   0  -3 9999.00  302.32
   2   0  -2  308.72   12.62
   2   0  -2  299.02   11.59
  -2   0   1  672.40   24.56
   2   0  -1  719.15   23.12
   2   0  -1  726.03   24.73
   2   0   0  156.47    7.55
   2   0   0  167.48    6.43
   2   0   1  392.56   14.46
   2   0   2  594.77   21.26
   2   0   2  574.79   19.94
  -2   0  -3 2956.18   95.99
   2   0   3 2945.80   97.21
   2   0   3 3227.61   94.63
   2   0   3 3017.10   96.73
   2   0   4  221.51   11.67
   2   0   4  243.64    9.03
   2   0   5  503.22   21.15
   2   0   6  208.50   12.22
   2   0   7    5.84    2.69
   2   0   8    7.01    2.90
   2   0   9    8.33    3.54
   2   0   9   10.55    3.82
   2   0   9   13.63    3.72
   2   0   9   17.78    4.09
   2   0  10  205.00   15.54
   2   0  10  187.80   13.77
   2   0  10  209.06   13.89
   2   0  10  180.41   13.56
   2   0  11   17.95    4.45
   2   0  11   20.90    4.59
   2   0  11   12.72    4.36
   2   0  12   -3.76    3.37
   2   0  12    3.24    3.47
   2   0  13    0.64    2.84
   2   0  13    0.66    2.96
   2   0  14    3.35    2.08
   2   0  14   -1.39    2.65
   2   0  15   -0.41    2.19
  -2  -1  15    4.34    2.04
  -2  -1  14   -2.75    2.84
  -2  -1  13   70.41    7.68
  -2  -1  12   70.53    8.31
  -2  -1  12   60.44    7.56
  -2  -1  11  243.25   16.16
  -2  -1  10   54.47    7.07
  -2  -1  10   61.40    8.46
  -2  -1  10   40.26    6.79
   2   1 -10   36.67    6.87
  -2  -1   9   89.27    9.71
  -2  -1   9   88.05    8.89
  -2  -1   9   85.72    8.58
  -2  -1   8   36.64    6.02
  -2  -1   7   17.44    3.86
  -2  -1   6  455.57   21.90
   2   1  -6  512.18   19.84
  -2  -1   5  124.01    9.00
   2   1  -5  148.67    8.25
   2   1  -4  996.13   34.48
  -2  -1   4  997.80   36.02
  -2  -1   3  921.28   32.29
   2   1  -3  883.10   31.09
  -2  -1   2  379.43   15.40
   2   1  -2  356.21   14.52
  -2  -1   2  377.79   15.14
  -2  -1   1 1293.09   43.01
   2   1  -1 1316.96   42.66
   2   1   0    1.45    1.80
   2   1   1  288.25   12.06
   2   1   1  315.69   11.13
   2   1   2    2.40    1.34
   2   1   2    2.10    1.47
   2   1   3  179.64    8.31
  -2  -1  -3  175.01    8.94
   2   1   4 1151.86   37.48
  -2  -1  -4 1121.00   38.96
   2   1   4 1098.08   39.04
   2   1   5  290.98   11.62
   2   1   5  256.28   13.18
   2   1   6   81.00    6.80
   2   1   7   75.75    6.96
   2   1   8   13.19    3.62
   2   1   9    6.59    3.04
   2   1   9    8.62    3.33
   2   1  10  432.92   22.03
   2   1  10  452.25   24.07
   2   1  10  440.11   22.23
   2   1  10  403.43   21.90
   2   1  11   24.25    5.42
   2   1  11   31.15    5.66
   2   1  11   33.23    6.00
   2   1  12   92.06    9.68
   2   1  12   92.07    8.92
   2   1  12   93.96    9.10
   2   1  13   25.70    5.30
   2   1  13   26.29    5.42
   2   1  14   -4.47    3.26
   2   1  15    1.95    1.72
   2   1  15   -0.17    2.32
  -2  -2  14    2.06    2.42
  -2  -2  13   43.77    6.15
  -2  -2  12   88.03    8.74
  -2  -2  11   65.91    8.20
  -2  -2  11   75.62    8.36
  -2  -2  10   14.18    4.42
  -2  -2  10    9.44    4.25
  -2  -2  10    5.08    3.20
  -2  -2   9    2.83    3.39
  -2  -2   9   16.24    4.25
  -2  -2   9   16.55    4.40
  -2  -2   9   12.51    4.10
  -2  -2   8   12.79    4.02
  -2  -2   8   14.37    4.13
  -2  -2   7    9.13    3.31
  -2  -2   6    9.14    3.25
   2   2  -5  468.65   18.55
  -2  -2   5  444.53   21.02
  -2  -2   4   49.42    5.51
   2   2  -4   51.73    4.52
  -2  -2   4   47.62    4.95
  -2  -2   3  475.58   19.66
   2   2  -3  432.37   17.60
  -2  -2   3  476.10   18.87
  -2  -2   2   81.33    6.16
  -2  -2   2   89.92    6.02
   2   2  -2   76.90    5.36
   2   2  -1 1132.07   38.13
  -2  -2   1 1139.96   38.45
   2   2   0  232.96   10.73
   2   2   1  692.05   25.10
  -2  -2  -1  695.33   22.56
   2   2   2  876.51   30.36
  -2  -2  -2  852.63   28.24
  -2  -2  -3  177.71    8.33
  -2  -2  -3  162.60    8.96
  -2  -2  -4    2.92    2.09
  -2  -2  -4    2.34    2.10
   2   2   5  102.06    7.02
   2   2   6  182.79   10.84
   2   2   6  231.05   11.24
   2   2   7   14.13    2.87
  -2  -2  -8   76.71    8.35
   2   2   8   90.79    7.80
  -2  -2  -9  260.34   17.35
   2   2   9  283.48   16.19
   2   2  10   39.27    6.27
   2   2  10   36.79    5.82
  -2  -2 -10   35.07    6.85
   2   2  10   39.29    5.97
   2   2  11  117.53   10.33
   2   2  11  113.33   10.33
   2   2  12    9.14    3.30
   2   2  12   10.74    3.81
   2   2  13   56.08    7.13
   2   2  14    4.76    2.92
   2   2  15   22.57    4.02
  -2  -3  14    0.14    1.38
  -2  -3  14   -0.12    1.70
  -2  -3  13   57.92    5.99
  -2  -3  12   16.91    4.12
  -2  -3  11   40.90    6.08
  -2  -3  10   17.45    4.80
  -2  -3  10   24.15    5.17
  -2  -3  10   26.73    5.65
  -2  -3   9    2.21    2.83
  -2  -3   9    1.13    4.18
  -2  -3   9   -0.60    2.32
  -2  -3   9    5.45    3.31
  -2  -3   8   -2.26    2.87
  -2  -3   8    3.35    2.84
  -2  -3   8   -0.14    3.01
  -2  -3   8   -1.95    1.87
  -2  -3   7   15.54    4.31
  -2  -3   7   16.97    3.97
  -2  -3   6    1.96    3.03
  -2  -3   6    8.41    2.81
  -2  -3   5  100.73    9.04
  -2  -3   5  117.11    8.43
   2   3  -4  307.89   13.99
  -2  -3   4  332.34   15.28
  -2  -3   4  305.38   16.36
   2   3  -3  140.03    8.37
  -2  -3   3  153.58   10.09
  -2  -3   3  163.23    9.22
  -2  -3   2    1.05    2.43
   2   3  -2    0.95    1.81
   2   3  -1    2.81    2.08
  -2  -3   1    1.04    2.21
   2   3   0  609.35   23.69
  -2  -3   0  616.75   21.70
   2   3   1    2.67    2.47
  -2  -3  -1    2.85    1.58
  -2  -3  -2  529.87   19.49
  -2  -3  -3  442.84   17.12
  -2  -3  -3  423.13   18.07
  -2  -3  -4  812.68   28.95
  -2  -3  -4  767.42   29.97
  -2  -3  -5    9.53    2.82
   2   3   5    8.19    2.26
   2   3   6    6.32    2.30
  -2  -3  -6    6.52    2.92
   2   3   7    1.72    2.16
  -2  -3  -7    2.66    2.14
  -2  -3  -8   48.46    6.77
  -2  -3  -9   20.83    5.24
   2   3   9   28.52    4.97
  -2  -3 -10  567.86   28.88
   2   3  10  565.96   26.82
  -2  -3 -10  551.05   26.03
   2   3  10  569.06   26.84
   2   3  11   20.39    4.79
   2   3  12  122.46   10.89
   2   3  13   66.23    7.43
   2   3  14   -2.82    2.98
   2   3  14    0.38    2.78
   2   3  15   -4.88    1.78
   2   3  15   -4.04    2.35
  -2  -4  13   -0.06    2.43
  -2  -4  13   -2.50    1.74
  -2  -4  13    0.66    1.43
  -2  -4  12   38.56    5.25
  -2  -4  11   -1.42    2.78
  -2  -4  10   20.62    4.54
  -2  -4  10   31.21    5.56
  -2  -4   9    3.20    3.52
  -2  -4   9    1.76    3.03
  -2  -4   8   15.82    3.92
  -2  -4   8   16.37    4.63
  -2  -4   8   17.39    4.30
  -2  -4   7  100.85    9.51
  -2  -4   7   99.24   10.76
  -2  -4   7   77.51    8.66
  -2  -4   7   92.39    8.96
  -2  -4   6   36.39    6.36
  -2  -4   5   38.66    6.29
  -2  -4   5   43.62    5.27
  -2  -4   4  472.12   22.88
   2   4  -3   17.92    3.37
  -2  -4   3   26.56    4.73
  -2  -4   2   32.60    4.72
   2   4  -2   38.52    4.63
  -2  -4   1   82.59    6.99
   2   4  -1   95.20    7.35
  -2  -4   0  238.74   11.50
   2   4   0  228.14   12.62
  -2  -4  -1  463.82   18.69
  -2  -4  -2  726.43   26.31
  -2  -4  -2  672.52   26.23
  -2  -4  -3 1337.53   45.10
  -2  -4  -3 1271.50   45.53
  -2  -4  -4  299.14   14.33
  -2  -4  -4  287.37   14.89
  -2  -4  -5 1322.70   46.81
  -2  -4  -6    4.90    2.68
  -2  -4  -7   39.49    5.63
  -2  -4  -8  120.68   10.50
  -2  -4  -9  483.74   25.62
  -2  -4  -9  521.73   24.69
   2   4   9  533.19   24.75
   2   4  10    5.74    3.42
  -2  -4 -10    9.84    4.55
  -2  -4 -10    7.77    4.08
   2   4  11  194.51   14.17
  -2  -4 -11  205.14   14.10
   2   4  12    2.64    3.17
   2   4  13   15.45    4.42
   2   4  14   31.62    5.20
   2   4  14   37.92    5.41
   2   4  15    4.65    2.16
  -2  -5  12    1.79    2.72
  -2  -5  11   84.61    7.25
  -2  -5  11   89.54    8.29
  -2  -5  11   76.31    7.10
  -2  -5  10    2.30    2.56
  -2  -5   9    0.84    2.62
  -2  -5   8    4.27    3.62
  -2  -5   7   29.63    6.34
  -2  -5   7   43.34    6.37
  -2  -5   7   36.96    6.60
  -2  -5   6   51.42    7.75
  -2  -5   6   43.12    6.54
  -2  -5   6   42.56    5.96
  -2  -5   5  415.33   23.22
  -2  -5   5  439.30   22.18
  -2  -5   4  242.17   15.88
  -2  -5   3  906.68   37.24
   2   5  -2  385.32   18.51
  -2  -5   2  397.11   19.71
   2   5  -1  169.67   11.42
  -2  -5   1  185.67   11.62
   2   5   0  574.33   26.01
  -2  -5   0  656.59   25.59
  -2  -5  -1  387.66   17.27
  -2  -5  -1  337.05   15.83
  -2  -5  -2  176.39   10.51
  -2  -5  -2  143.58    9.29
  -2  -5  -3  703.60   28.00
  -2  -5  -3  685.79   27.80
  -2  -5  -4  483.76   21.26
  -2  -5  -4  444.36   20.68
  -2  -5  -5   98.40    8.42
  -2  -5  -6  221.12   13.72
  -2  -5  -7   58.40    7.05
  -2  -5  -8   12.55    3.52
  -2  -5  -8    4.08    3.17
  -2  -5  -9   70.61    8.58
  -2  -5  -9   92.31    9.09
  -2  -5 -10   35.73    6.86
  -2  -5 -10   43.31    6.76
   2   5  10   50.17    6.63
   2   5  11  113.34   10.63
  -2  -5 -11  141.59   11.59
   2   5  12    2.41    3.45
   2   5  13    4.78    3.71
   2   5  14    1.15    2.86
   2   5  15   -1.56    1.84
  -2  -6  12   64.60    4.79
  -2  -6  11   16.50    3.67
  -2  -6  10  236.68   12.44
  -2  -6  10  216.56   13.70
  -2  -6   9   73.54    7.20
  -2  -6   9   64.81    7.71
  -2  -6   9   72.24    7.01
  -2  -6   8   36.29    5.34
  -2  -6   8   44.49    6.25
  -2  -6   8   34.01    6.36
  -2  -6   7   48.08    6.41
  -2  -6   7   36.46    6.75
  -2  -6   7   45.53    7.14
  -2  -6   7   46.20    6.04
  -2  -6   6  204.10   13.98
  -2  -6   6  196.62   14.45
  -2  -6   6  184.78   14.09
  -2  -6   6  199.51   13.42
  -2  -6   5   25.91    5.85
  -2  -6   5   20.56    5.13
  -2  -6   5   36.97    6.41
  -2  -6   5   28.34    4.67
  -2  -6   5   26.34    5.54
  -2  -6   4  669.89   32.40
  -2  -6   4  713.56   30.86
  -2  -6   4  680.10   31.04
  -2  -6   4  662.77   30.74
  -2  -6   4  714.52   30.66
  -2  -6   4  722.13   30.24
  -2  -6   3  154.27   12.42
  -2  -6   2  136.72   11.10
   2   6  -2  129.74   10.08
   2   6  -1  315.82   17.45
   2   6   0    6.99    3.76
  -2  -6  -1  164.74    9.99
  -2  -6  -1  157.45   11.17
  -2  -6  -2   72.03    6.55
  -2  -6  -2   68.12    7.18
  -2  -6  -3  111.39    9.21
  -2  -6  -3  102.40    8.27
  -2  -6  -4   92.56    8.48
  -2  -6  -5    2.83    2.63
  -2  -6  -6   19.22    4.62
  -2  -6  -7   13.09    4.68
  -2  -6  -7   13.59    3.91
  -2  -6  -8   19.14    4.58
  -2  -6  -8   23.92    5.32
  -2  -6  -9    1.32    3.76
  -2  -6  -9    3.43    4.14
  -2  -6 -10   72.67    8.36
  -2  -6 -11    3.08    3.20
   2   6  11    4.14    2.91
  -2  -6 -12   -2.51    3.24
   2   6  12   -3.14    3.25
   2   6  13   23.94    4.82
   2   6  14    2.91    2.38
   2   6  15    6.84    2.10
  -2  -7  10    6.37    2.61
  -2  -7   9    8.34    3.19
  -2  -7   8    3.45    3.33
  -2  -7   7   29.57    5.99
  -2  -7   7   45.81    6.01
  -2  -7   6   15.70    3.88
  -2  -7   6   14.92    4.54
  -2  -7   6   15.54    4.87
  -2  -7   5  153.75   12.80
  -2  -7   5  163.77   13.05
  -2  -7   5  190.55   13.06
  -2  -7   4   73.82    7.97
  -2  -7   4   77.93    8.86
  -2  -7   4   68.69    8.53
  -2  -7   4   83.71    8.84
  -2  -7   3  245.89   15.37
  -2  -7   3  277.56   16.54
  -2  -7   3  235.46   16.05
  -2  -7   3  248.00   16.13
  -2  -7   2   -6.76    4.32
  -2  -7   2    0.74    2.97
  -2  -7   2    2.38    2.92
  -2  -7   2    1.51    2.53
  -2  -7   1   -2.81    2.60
  -2  -7   1    4.53    2.57
  -2  -7   1    3.82    2.88
   2   7   0   88.96    9.50
  -2  -7   0   84.30    8.61
   2   7   1   71.39    9.13
  -2  -7  -1   91.62    9.01
  -2  -7  -2   34.58    6.05
  -2  -7  -3  402.13   21.59
  -2  -7  -4   34.70    5.81
  -2  -7  -4   28.04    5.42
  -2  -7  -5  450.13   23.40
  -2  -7  -5  415.20   21.60
  -2  -7  -6   27.46    5.42
  -2  -7  -6   24.63    5.27
  -2  -7  -7    0.52    2.28
  -2  -7  -7   -2.03    3.37
  -2  -7  -8   57.35    8.22
  -2  -7  -8   74.97    8.38
  -2  -7  -9  152.72   12.03
  -2  -7 -10  116.94   10.25
   2   7  11  141.84   11.49
  -2  -7 -11  165.22   12.04
   2   7  12   46.84    6.28
  -2  -7 -12   36.35    5.81
   2   7  13   13.78    3.74
   2   7  14   32.70    4.25
   2   7  14   29.40    3.90
  -2  -8   9    7.10    2.41
  -2  -8   8    2.17    2.83
  -2  -8   7   15.26    4.15
  -2  -8   6   19.88    4.95
  -2  -8   5   32.56    6.06
  -2  -8   5   27.40    5.55
  -2  -8   5   37.26    5.35
  -2  -8   4   28.10    5.47
  -2  -8   4   22.95    5.27
  -2  -8   4   28.56    4.94
  -2  -8   4   29.87    5.82
  -2  -8   3  164.35   13.27
  -2  -8   3  185.36   12.82
  -2  -8   3  185.38   13.67
  -2  -8   3  196.26   13.71
  -2  -8   2   81.20    8.77
  -2  -8   2   66.49    7.77
  -2  -8   2   72.99    8.62
  -2  -8   2   69.13    8.29
  -2  -8   1   11.16    4.19
  -2  -8   1   11.50    3.72
  -2  -8   1    9.30    3.98
  -2  -8   1    5.68    3.99
  -2  -8   0    0.72    2.35
  -2  -8   0    1.16    2.78
  -2  -8   0   -6.23    3.78
  -2  -8   0    1.36    3.25
   2   8   1    8.85    3.95
  -2  -8  -1    0.55    2.65
  -2  -8  -1    5.06    3.39
  -2  -8  -1   -0.26    3.60
  -2  -8  -2  526.85   25.12
   2   8   2  486.44   26.99
  -2  -8  -2  506.73   24.34
  -2  -8  -2  467.01   24.69
  -2  -8  -3   84.66    9.04
  -2  -8  -3   89.09    8.96
  -2  -8  -3   83.51    9.22
   2   8   3   86.23   10.30
  -2  -8  -4  133.29   11.14
  -2  -8  -4  129.02   11.54
  -2  -8  -4  119.56   10.60
  -2  -8  -5  117.27   10.39
  -2  -8  -6   65.28    7.83
  -2  -8  -7    5.19    3.33
  -2  -8  -8   65.71    7.68
  -2  -8  -9   13.59    4.52
  -2  -8 -10  242.96   15.17
   2   8  11   55.67    6.40
  -2  -8 -11   35.83    5.64
   2   8  12   24.77    4.21
  -2  -8 -12   17.09    4.00
   2   8  13   52.35    4.99
   2   8  14    7.35    1.91
  -2  -9   8   11.75    2.24
  -2  -9   7   -1.91    2.38
  -2  -9   6   16.00    3.72
  -2  -9   5   47.11    6.25
  -2  -9   4  100.48    9.21
  -2  -9   4  106.15    9.37
  -2  -9   3   38.41    6.43
  -2  -9   3   45.08    6.67
  -2  -9   3   57.94    7.04
  -2  -9   2   46.36    6.54
  -2  -9   2   44.70    5.94
  -2  -9   2   35.61    6.36
  -2  -9   2   36.31    5.82
  -2  -9   1   -0.21    2.10
  -2  -9   1   -0.64    3.25
  -2  -9   1    3.30    3.10
  -2  -9   1    2.84    3.93
  -2  -9   0   -0.03    2.69
  -2  -9   0    3.68    2.93
  -2  -9   0    3.12    3.40
  -2  -9   0    3.30    2.46
  -2  -9  -1  137.18   11.28
  -2  -9  -1  140.09   11.02
  -2  -9  -1  117.30   11.09
  -2  -9  -2   39.69    5.75
  -2  -9  -2   43.16    6.64
  -2  -9  -2   44.02    7.01
  -2  -9  -3  651.16   29.49
  -2  -9  -3  641.95   28.85
  -2  -9  -3  606.19   29.47
  -2  -9  -4    0.34    2.80
  -2  -9  -4    2.27    3.01
  -2  -9  -5  125.31   10.86
  -2  -9  -5  121.92   10.39
  -2  -9  -6  225.35   14.78
  -2  -9  -6  206.87   14.04
  -2  -9  -7   18.81    4.48
  -2  -9  -8  122.88   10.17
  -2  -9  -9  114.06    9.66
   2   9  10   10.38    2.89
  -2  -9 -10   10.19    3.49
  -2  -9 -11   84.67    7.42
   2   9  12   18.84    2.78
  -2  -9 -13    3.42    1.55
  -2 -10   6   31.18    3.45
  -2 -10   5   84.59    6.53
  -2 -10   4   94.35    7.65
  -2 -10   3  129.47    9.68
  -2 -10   2  107.87    9.24
  -2 -10   2  117.16    8.95
  -2 -10   1   43.25    5.62
  -2 -10   1   33.75    5.32
  -2 -10   1   43.61    6.29
  -2 -10   0  157.32   11.30
  -2 -10   0  147.95   11.51
  -2 -10  -1   12.50    3.84
  -2 -10  -1   12.85    4.22
  -2 -10  -1   21.00    4.91
  -2 -10  -2   68.91    7.50
  -2 -10  -2   62.98    7.59
  -2 -10  -2   59.79    6.42
  -2 -10  -3    6.25    2.89
  -2 -10  -3    7.71    3.37
  -2 -10  -4  223.18   14.23
  -2 -10  -4  233.08   13.87
  -2 -10  -5    4.13    2.97
  -2 -10  -5   14.41    3.50
  -2 -10  -6   31.54    4.90
  -2 -10  -6   35.06    5.50
  -2 -10  -7  106.79    9.13
  -2 -10  -7   95.66    8.22
  -2 -10  -8   13.12    3.52
  -2 -10  -8   10.22    3.19
  -2 -10  -9    0.69    2.11
  -2 -10  -9    0.47    2.26
  -2 -10 -10   19.00    3.44
  -2 -10 -10   21.23    3.49
  -2 -10 -11   10.73    2.60
  -2 -11   3   43.29    4.14
  -2 -11   2    1.40    1.94
  -2 -11   1   28.17    4.21
  -2 -11   0   48.67    5.69
  -2 -11   0   40.49    4.78
  -2 -11  -1   61.89    5.94
  -2 -11  -2    1.21    2.51
  -2 -11  -3   27.96    4.41
  -2 -11  -4   41.70    5.26
  -2 -11  -5   -0.50    2.40
  -2 -11  -5    3.05    1.99
  -2 -11  -6    2.33    1.96
  -2 -11  -6    2.99    1.89
  -2 -11  -7    3.42    2.10
  -2 -11  -7    2.68    1.97
  -2 -11  -8    9.78    2.42
  -2 -11  -8    4.54    1.80
  -2 -11  -9    7.95    2.10
  -2 -11  -9    8.15    1.90
   3 -10  -7   26.79    3.16
   3 -10  -6    2.70    1.98
   3 -10  -5   17.57    3.43
   3 -10  -4  190.62   10.56
   3 -10  -3    0.84    2.25
   3 -10  -2   71.80    5.93
   3 -10  -1    2.93    2.61
   3 -10  -1   -1.83    1.67
   3 -10   0    6.94    2.37
   3 -10   1   -0.67    1.81
   3 -10   2   23.49    2.92
   3  -9 -10   49.49    4.50
   3  -9  -9   50.66    4.88
   3  -9  -9   51.49    5.09
   3  -9  -8   24.77    3.72
   3  -9  -8   29.84    4.27
   3  -9  -7   -0.59    2.44
   3  -9  -7    5.91    2.53
   3  -9  -6   14.72    3.82
   3  -9  -6   20.48    3.78
   3  -9  -5   94.77    8.44
   3  -9  -5   96.76    7.75
   3  -9  -4   26.04    4.83
   3  -9  -3  264.85   15.24
   3  -9  -2   12.68    3.81
   3  -9  -1   34.17    5.48
   3  -9   0    0.56    3.30
   3  -9   0   -0.02    2.14
   3  -9   1   -0.66    2.91
   3  -9   1   -3.13    2.14
   3  -9   2    0.95    1.43
   3  -9   3   26.61    3.28
   3  -9   3   19.76    3.82
   3  -9   4    4.34    2.43
   3  -9   5   63.72    4.91
   3  -8 -12    8.67    2.27
   3  -8 -11   77.08    5.84
   3  -8 -11   91.88    7.05
   3  -8 -10   72.71    6.48
   3  -8 -10   64.58    6.53
   3  -8  -9   15.83    3.75
   3  -8  -9   16.56    3.71
   3  -8  -8    2.27    3.01
   3  -8  -8   -4.12    2.83
   3  -8  -7    5.38    3.44
   3  -8  -7    3.52    3.27
   3  -8  -6   26.54    4.96
   3  -8  -6   23.39    4.55
   3  -8  -5   16.53    4.56
   3  -8  -5   13.39    3.54
   3  -8  -4   20.09    4.90
   3  -8  -4   17.29    4.35
   3  -8  -3    6.59    3.38
   3  -8  -3   -4.11    2.92
   3  -8  -2    1.50    3.76
   3  -8  -1   18.17    4.95
   3  -8   0    4.33    3.79
   3  -8   1    5.67    3.65
   3  -8   2    1.96    2.34
   3  -8   2    0.88    3.59
   3  -8   3   10.65    3.52
   3  -8   4   54.03    6.00
   3  -8   5    8.84    2.68
   3  -8   5    6.71    3.17
   3  -8   6   30.55    3.81
   3  -8   6   35.30    4.49
   3  -7 -13   18.23    2.92
   3  -7 -12    4.32    2.89
   3  -7 -12    3.48    2.13
  -3   7  12    1.28    1.81
   3  -7 -11   21.61    4.24
   3  -7 -10   29.82    5.51
   3  -7  -9   -6.86    3.40
   3  -7  -8    4.30    3.55
   3  -7  -7   54.41    7.31
   3  -7  -6   31.64    6.00
   3  -7  -6   26.55    5.34
   3  -7  -5   83.82    8.95
   3  -7  -5   84.84    9.12
   3  -7  -4   58.94    7.24
   3  -7  -4   48.83    6.95
   3  -7  -3  222.95   14.79
   3  -7  -3  203.79   14.42
   3  -7  -2   69.65    8.13
   3  -7  -2   68.83    8.02
   3  -7  -1    1.15    3.67
   3  -7  -1   11.19    3.72
   3  -7   0   90.60    9.25
   3  -7   1   52.91    7.33
   3  -7   2  183.60   13.50
   3  -7   3  231.16   15.28
   3  -7   3  218.95   14.91
   3  -7   4    7.86    3.32
   3  -7   5  110.42    9.69
   3  -7   6   25.32    4.69
   3  -7   6   22.30    4.66
   3  -7   7    6.52    2.67
   3  -7   7   10.25    3.15
   3  -7   8   16.22    2.90
   3  -7   8   12.87    2.44
  -3   6  14    5.68    1.89
   3  -6 -14    3.45    1.65
   3  -6 -13   13.91    3.40
   3  -6 -12    0.84    2.56
  -3   6  11   77.72    7.86
   3  -6 -11   92.10    8.80
  -3   6  10   16.12    3.94
   3  -6 -10   23.23    4.74
   3  -6  -9   17.37    4.66
  -3   6   9   16.56    3.98
   3  -6  -8   46.06    6.74
   3  -6  -7    6.44    3.32
   3  -6  -6   48.47    7.23
   3  -6  -6   59.04    9.29
   3  -6  -5  117.05   12.00
   3  -6  -5  106.41   10.29
   3  -6  -4   43.25    7.73
   3  -6  -4   35.00    5.66
   3  -6  -4   38.23    6.18
   3  -6  -3  636.20   28.87
   3  -6  -3  630.90   31.59
   3  -6  -3  640.96   29.19
   3  -6  -2    4.88    5.13
   3  -6  -2    5.88    2.98
   3  -6  -2    6.78    2.63
   3  -6  -1   87.14    8.78
   3  -6  -1   85.16    9.84
   3  -6  -1   83.85    9.61
   3  -6  -1   85.89    8.68
   3  -6   0    9.54    3.84
   3  -6   0   12.32    4.86
   3  -6   0   16.54    4.34
   3  -6   1   -4.22    3.97
   3  -6   1   -2.50    2.75
   3  -6   2    3.82    3.43
   3  -6   2    2.18    3.46
   3  -6   3   41.24    6.78
   3  -6   4  271.46   16.90
   3  -6   4  237.52   16.11
   3  -6   5  111.40   10.54
   3  -6   6   64.97    7.78
   3  -6   7    4.81    3.33
   3  -6   7   -0.02    3.05
   3  -6   8    1.19    2.71
   3  -6   8   -1.37    2.87
   3  -6   9    7.75    2.80
   3  -6  10   12.76    2.46
   3  -5 -14    9.13    2.68
   3  -5 -13    7.76    3.07
  -3   5  12   35.30    5.79
   3  -5 -12   45.58    6.33
   3  -5 -11   11.47    3.63
  -3   5  11   14.71    4.02
  -3   5  10  139.10   11.17
  -3   5   9    1.50    2.74
  -3   5   8    4.03    2.91
   3  -5  -8   -2.56    3.91
  -3   5   7   12.69    3.96
   3  -5  -7    8.52    4.35
   3  -5  -6   85.56    9.70
   3  -5  -6   88.77    9.04
   3  -5  -5   23.19    5.68
   3  -5  -5   19.99    4.91
   3  -5  -4  434.15   23.45
   3  -5  -3  231.90   15.89
   3  -5  -2  272.24   17.34
   3  -5  -1   78.85    8.78
   3  -5   0   70.65    8.38
   3  -5   0   65.38    8.15
   3  -5   1    0.28    2.59
   3  -5   2  311.81   17.61
   3  -5   2  294.64   18.86
   3  -5   3  306.66   17.85
   3  -5   3  343.78   18.54
   3  -5   4   14.27    5.11
   3  -5   4   13.36    4.52
   3  -5   5  176.89   12.38
   3  -5   5  150.50   12.54
   3  -5   5  168.25   13.81
   3  -5   6   23.87    4.55
   3  -5   6   13.21    4.05
   3  -5   7   -3.23    3.19
   3  -5   8    8.27    3.54
   3  -5   8    3.09    2.81
   3  -5   9    0.16    3.29
   3  -5  10    5.40    3.03
   3  -5  11   20.67    3.38
  -3   4  15   -1.76    1.66
   3  -4 -14   17.23    3.13
  -3   4  13    5.17    3.49
   3  -4 -13    2.36    2.55
   3  -4 -12   21.82    4.70
  -3   4  12   21.50    4.73
  -3   4  11  136.67   11.31
  -3   4  10   21.35    5.03
   3  -4  -9  459.65   26.03
  -3   4   9  480.00   23.94
  -3   4   8   14.49    3.84
   3  -4  -8   32.22    6.11
  -3   4   7   11.95    3.62
   3  -4  -7   11.71    4.30
   3  -4  -6   -3.08    3.32
   3  -4  -5  465.64   23.45
   3  -4  -4   43.70    6.19
   3  -4  -3 1264.25   48.00
   3  -4  -2  125.13   10.23
   3  -4  -1    1.25    2.53
   3  -4   0   43.02    6.13
   3  -4   0   51.52    5.09
   3  -4   1   96.35    9.31
   3  -4   1  102.42    7.75
   3  -4   2   17.52    3.80
   3  -4   2   18.71    4.59
   3  -4   3  117.08   10.84
   3  -4   3  122.49    9.71
   3  -4   4   65.16    8.04
   3  -4   4   57.48    7.36
   3  -4   5  149.99   11.37
   3  -4   5  145.90   12.26
   3  -4   5  146.81   12.06
   3  -4   6    5.10    2.94
   3  -4   6   13.66    4.21
   3  -4   6    9.57    3.93
   3  -4   7   28.49    5.54
   3  -4   7   30.27    6.13
   3  -4   8    8.35    3.91
   3  -4   8    6.09    2.97
   3  -4   9    9.43    4.65
   3  -4   9   14.17    3.69
   3  -4  10    0.56    2.46
   3  -4  10    3.71    3.84
   3  -4  11   15.53    3.82
   3  -4  12   42.26    4.69
  -3   3  15   -1.33    1.61
  -3   3  14    2.41    2.04
   3  -3 -13   21.43    4.40
  -3   3  13   15.13    4.24
  -3   3  13   30.73    4.74
  -3   3  12  126.40   10.77
  -3   3  11   30.67    5.90
  -3   3  10  277.96   17.07
  -3   3   9    4.60    3.30
   3  -3  -9   -4.98    3.35
  -3   3   8   26.75    5.18
   3  -3  -8   30.63    6.06
   3  -3  -7    9.54    3.45
   3  -3  -6   15.31    4.41
   3  -3  -5   47.73    6.04
   3  -3  -4  196.11   12.30
  -3   3   3   20.63    3.26
   3  -3  -3   22.86    4.19
  -3   3   2   75.53    5.68
   3  -3  -2   87.35    5.62
   3  -3  -2   66.19    6.79
   3  -3  -1   77.88    5.73
   3  -3  -1   83.61    7.42
   3  -3   0   13.13    2.83
   3  -3   0   15.45    3.72
   3  -3   1   58.52    5.57
   3  -3   1   56.34    6.54
   3  -3   2    7.24    2.51
   3  -3   2    3.98    2.48
   3  -3   3   24.34    4.11
   3  -3   3   24.89    5.27
   3  -3   4  417.73   20.49
   3  -3   4  417.82   21.90
   3  -3   5   13.46    4.15
   3  -3   6  159.54   11.63
   3  -3   6  171.19   12.78
   3  -3   6  132.45   11.68
   3  -3   7   34.53    6.01
   3  -3   7   36.07    6.79
   3  -3   7   45.19    6.21
   3  -3   7   32.31    6.11
   3  -3   8    2.88    3.39
   3  -3   8    8.58    3.85
   3  -3   8    5.42    3.15
   3  -3   9   37.87    6.15
   3  -3   9   27.93    5.87
   3  -3   9   43.82    6.33
   3  -3  10  170.01   12.70
   3  -3  10  174.62   13.13
   3  -3  10  186.95   12.68
   3  -3  11   15.43    4.40
   3  -3  11   17.91    4.18
   3  -3  12   63.18    6.53
   3  -3  12   61.73    5.98
   3  -3  13   27.00    3.49
  -3   2  15   -5.36    1.71
  -3   2  15   -0.43    1.73
  -3   2  14    2.40    2.44
  -3   2  13    2.75    3.02
  -3   2  12   14.05    4.22
  -3   2  11   10.06    3.94
  -3   2  10  181.94   13.33
   3  -2 -10  169.85   14.08
  -3   2   9   17.48    4.23
   3  -2  -9   14.86    5.14
  -3   2   8   20.65    4.73
   3  -2  -8   11.61    3.74
   3  -2  -7   12.90    4.20
   3  -2  -6    7.54    3.09
   3  -2  -5   19.04    3.86
   3  -2  -4  522.69   22.26
   3  -2  -3  210.05   11.75
   3  -2  -3  215.60   11.69
   3  -2  -2  103.64    7.32
  -3   2   2   91.37    6.52
   3  -2  -2   92.95    7.09
  -3   2   1  248.72   11.35
   3  -2  -1  251.96   12.59
   3  -2  -1  245.17   12.29
   3  -2   0  307.61   14.09
   3  -2   0  323.62   14.77
   3  -2   1  421.44   18.26
   3  -2   1  426.25   17.39
   3  -2   2  129.43    8.85
   3  -2   2  142.03   10.05
   3  -2   3 1031.69   38.26
   3  -2   3 1024.32   39.53
   3  -2   4   10.62    3.33
   3  -2   4   15.76    4.05
   3  -2   5  398.31   20.02
   3  -2   6    5.28    3.60
   3  -2   7  341.69   18.74
   3  -2   7  336.18   19.15
   3  -2   7  324.30   19.62
   3  -2   7  356.74   18.88
   3  -2   8    3.21    3.80
   3  -2   8    4.60    3.09
   3  -2   8   -0.03    3.30
   3  -2   9  218.16   15.04
   3  -2   9  216.17   15.45
   3  -2  10   23.17    5.59
   3  -2  10   12.34    4.44
   3  -2  10   12.87    4.10
   3  -2  11   88.95    9.09
   3  -2  11   92.85    9.35
   3  -2  11   96.72    9.02
   3  -2  12   20.88    4.38
   3  -2  12   18.37    4.41
   3  -2  13   22.03    4.04
   3  -2  13   27.00    4.05
  -3   1  15    5.43    2.37
  -3   1  14    7.03    3.11
  -3   1  14    0.99    2.07
  -3   1  13    4.51    3.15
  -3   1  12    7.75    3.80
  -3   1  12    6.04    3.16
  -3   1  11   17.13    4.33
  -3   1  10   40.93    6.04
   3  -1 -10   39.64    7.26
  -3   1   9   92.94    8.91
   3  -1  -9   91.60    9.56
   3  -1  -8   46.07    6.81
   3  -1  -7   -2.52    2.85
   3  -1  -6    0.69    2.48
   3  -1  -5  354.68   17.24
   3  -1  -5  369.42   17.00
   3  -1  -4 1198.40   42.75
   3  -1  -4 1198.99   41.90
   3  -1  -3  530.26   20.52
   3  -1  -3  516.76   21.48
   3  -1  -2   40.11    4.49
   3  -1  -2   38.39    3.88
  -3   1   2   41.58    4.31
  -3   1   1  149.05    8.38
   3  -1  -1  162.87    8.24
   3  -1  -1  159.12    9.01
   3  -1   0  168.58    8.24
   3  -1   0  139.95    8.32
   3  -1   1  140.27    7.85
   3  -1   2   36.00    3.53
   3  -1   2   32.37    4.52
   3  -1   3  422.40   15.78
   3  -1   3  377.31   18.13
   3  -1   3  363.98   18.14
  -3   1  -3  420.53   16.25
   3  -1   4 1743.89   60.21
   3  -1   4 1738.06   60.59
   3  -1   5   76.34    7.44
   3  -1   6   53.65    6.51
   3  -1   7   23.41    4.56
   3  -1   8   -0.60    3.17
   3  -1   8    6.01    3.05
   3  -1   8   -0.57    3.97
   3  -1   9   44.25    6.66
   3  -1   9   53.95    7.21
   3  -1   9   52.65    8.42
   3  -1  10   54.48    7.54
   3  -1  10   63.49    7.91
   3  -1  11    4.02    3.36
   3  -1  11   16.68    4.73
   3  -1  11    9.65    4.19
   3  -1  12   81.72    8.24
   3  -1  12   66.96    7.74
   3  -1  13   34.81    5.19
   3  -1  13   34.42    5.24
   3  -1  14   -0.15    1.82
  -3   0  15   -1.91    1.62
  -3   0  14    1.26    2.52
  -3   0  13    2.98    2.66
  -3   0  13    8.30    2.98
  -3   0  12  122.47   10.71
  -3   0  11   -4.15    2.86
  -3   0  11    1.47    2.57
  -3   0  10  289.95   17.30
  -3   0   9    8.67    3.30
   3   0  -9   14.05    4.27
   3   0  -8    0.03    2.45
   3   0  -7    1.53    2.60
   3   0  -6    4.60    2.16
   3   0  -6    0.38    2.77
   3   0  -5  359.25   17.04
   3   0  -5  366.48   16.69
   3   0  -4  769.00   27.87
   3   0  -4  749.47   29.12
   3   0  -3  592.56   23.32
  -3   0   3  559.13   23.33
   3   0  -3  603.88   21.57
   3   0  -2  987.08   32.04
   3   0  -2  960.86   34.37
  -3   0   2  933.34   34.40
   3   0  -1  174.07    7.06
   3   0  -1  153.82    8.86
  -3   0   1  154.94    8.83
   3   0   0  290.02   12.96
   3   0   1    6.43    2.01
   3   0   2    5.39    1.95
   3   0   2    8.37    2.63
   3   0   3 1438.56   45.91
   3   0   3 1377.93   47.70
  -3   0  -3 1341.00   46.64
   3   0   4   12.88    2.12
   3   0   4    7.61    2.94
  -3   0  -4   10.67    2.48
   3   0   5  668.20   27.81
   3   0   6    1.90    2.52
   3   0   7    9.46    3.68
   3   0   8   68.63    7.72
   3   0   8   71.10    8.21
   3   0   8   79.50    8.01
   3   0   9    2.81    3.61
   3   0   9   -3.14    2.90
   3   0   9   -3.16    3.37
   3   0  10   17.94    4.93
   3   0  10   17.18    3.97
   3   0  10    8.83    4.23
   3   0  11   72.73    8.53
   3   0  11   95.26    8.70
   3   0  11   66.24    8.27
   3   0  12    8.39    3.89
   3   0  12    9.42    3.96
   3   0  13   57.71    6.85
   3   0  13   45.40    6.29
   3   0  14    0.80    2.52
   3   0  15    9.01    2.24
  -3  -1  15    0.30    1.30
  -3  -1  14    1.22    2.51
  -3  -1  13   17.96    4.33
  -3  -1  12   -2.71    3.10
  -3  -1  11  260.04   16.47
  -3  -1  10    0.22    2.78
  -3  -1   9  153.68   11.29
  -3  -1   9  132.33   11.93
   3   1  -9  147.04   12.78
  -3  -1   9  118.89   10.67
  -3  -1   8   39.21    6.52
   3   1  -8   45.29    6.66
  -3  -1   8   51.75    6.93
   3   1  -7   41.62    5.63
  -3  -1   7   37.23    5.87
  -3  -1   6  271.98   15.81
   3   1  -6  283.96   14.69
   3   1  -5 1461.13   50.39
  -3  -1   5 1400.16   51.09
   3   1  -4  241.83   12.38
   3   1  -4  230.03   11.31
  -3  -1   4  223.10   12.67
   3   1  -3  736.38   28.52
  -3  -1   3  753.85   29.14
   3   1  -3  789.90   26.73
  -3  -1   2  428.46   18.59
   3   1  -2  463.69   15.41
   3   1  -2  408.48   18.03
   3   1  -1   27.60    3.53
  -3  -1   1   26.11    3.73
   3   1   0  258.27   11.94
   3   1   1  799.27   28.48
   3   1   2   12.47    2.51
   3   1   2   15.27    2.39
   3   1   3  371.71   15.62
   3   1   3  411.27   15.97
  -3  -1  -3  376.06   16.64
   3   1   4  218.67   10.52
  -3  -1  -4  248.60   12.59
   3   1   5  566.71   24.71
   3   1   5  597.76   21.70
  -3  -1  -5  574.47   24.16
   3   1   6    0.65    2.38
   3   1   7   23.12    4.54
   3   1   8   42.11    6.11
   3   1   9   10.66    3.29
   3   1   9   10.27    3.49
   3   1   9   15.28    4.21
   3   1   9   16.67    4.07
   3   1   9    3.78    3.53
   3   1  10   65.94    7.86
   3   1  10   60.75    7.53
   3   1  10   62.99    8.69
   3   1  10   55.99    7.20
   3   1  11   17.37    4.67
   3   1  11   24.24    5.23
   3   1  11   28.75    5.22
   3   1  12  147.21   11.33
   3   1  12  146.79   11.38
   3   1  12  144.62   11.12
   3   1  13    9.88    3.65
   3   1  13    3.32    3.27
   3   1  14   12.52    3.55
   3   1  15    0.88    1.59
  -3  -2  14    0.96    1.76
  -3  -2  14    1.85    2.50
  -3  -2  13    1.42    3.28
  -3  -2  12   59.61    7.58
  -3  -2  11    2.60    3.41
  -3  -2  10  485.10   24.49
  -3  -2   9   74.40   10.06
  -3  -2   9   69.42    8.54
  -3  -2   9   57.19    7.55
  -3  -2   8   20.09    4.26
  -3  -2   8   17.77    4.63
  -3  -2   8   14.72    5.14
  -3  -2   8   14.26    4.43
  -3  -2   7   70.11    8.33
  -3  -2   7   53.01    7.02
  -3  -2   6  104.21    9.63
   3   2  -6  126.64    8.73
  -3  -2   6   98.92    8.96
  -3  -2   5  197.65   13.01
   3   2  -5  220.19   12.01
  -3  -2   5  198.97   12.55
  -3  -2   4  326.59   16.83
   3   2  -4  322.31   15.41
  -3  -2   4  316.11   16.10
  -3  -2   3   18.79    3.73
   3   2  -3   23.01    3.65
   3   2  -2   73.39    6.08
  -3  -2   2   87.47    6.79
   3   2  -1   74.91    5.93
   3   2   0   84.83    6.25
   3   2   1    2.02    2.26
   3   2   1    0.91    0.77
   3   2   2  160.58    9.58
  -3  -2  -2  195.69    7.20
   3   2   3  155.18    9.28
  -3  -2  -3  185.10    8.21
   3   2   4  259.53   12.77
  -3  -2  -4  260.91   13.66
  -3  -2  -4  279.96   12.33
   3   2   5    7.15    2.56
   3   2   5    9.08    2.95
  -3  -2  -5    4.81    2.53
   3   2   6  108.06    8.62
   3   2   6  121.09    7.83
   3   2   7   89.44    8.05
   3   2   8    3.01    2.92
  -3  -2  -8    5.28    3.09
   3   2   9  169.67   12.15
   3   2   9  147.70   11.80
   3   2   9  159.19   12.51
  -3  -2  -9  168.34   13.27
   3   2  10   25.62    5.57
   3   2  10   19.10    4.75
  -3  -2 -10   25.95    5.75
   3   2  10   20.39    4.61
   3   2  11  315.64   17.95
   3   2  11  309.00   17.60
   3   2  11  278.01   17.35
   3   2  12    9.88    3.57
   3   2  12    6.25    3.29
   3   2  13  271.50   15.60
   3   2  14   13.96    3.91
   3   2  15    3.39    2.22
  -3  -3  14    3.95    1.66
  -3  -3  13    5.40    2.54
  -3  -3  12    1.58    2.96
  -3  -3  11   61.21    7.35
  -3  -3  10   50.54    7.04
  -3  -3   9   34.32    6.02
  -3  -3   8    9.07    3.70
  -3  -3   8    1.50    3.10
  -3  -3   8    8.89    3.65
  -3  -3   8    6.09    4.38
  -3  -3   7    0.65    2.91
  -3  -3   7    4.46    2.46
  -3  -3   7    1.60    3.14
  -3  -3   6   34.44    5.33
  -3  -3   6   37.32    6.31
   3   3  -5   -0.70    2.84
  -3  -3   5    0.46    1.79
  -3  -3   5   -3.68    2.96
  -3  -3   4   73.65    7.00
  -3  -3   4   70.91    7.57
   3   3  -4   78.42    6.80
   3   3  -3  931.54   35.20
  -3  -3   3  996.39   36.42
   3   3  -2   37.23    4.51
   3   3  -1  589.87   23.62
   3   3   0    6.95    3.07
   3   3   1   54.30    5.66
   3   3   2    2.92    2.61
  -3  -3  -2    2.91    1.26
   3   3   3 1882.19   65.10
  -3  -3  -3 1965.03   61.91
   3   3   4  866.71   32.64
  -3  -3  -4  891.95   30.33
  -3  -3  -5 1600.21   53.69
  -3  -3  -5 1538.01   55.78
   3   3   5 1583.52   55.15
   3   3   6  263.16   14.35
   3   3   6  257.01   14.30
  -3  -3  -6  273.32   14.28
   3   3   7  112.47    8.90
   3   3   7  133.71    9.40
  -3  -3  -7  112.61    9.35
  -3  -3  -8   67.90    7.89
   3   3   9   -0.38    2.36
  -3  -3  -9    3.52    3.37
  -3  -3  -9    1.39    2.86
   3   3  10   37.47    6.04
  -3  -3 -10   39.64    6.74
  -3  -3 -10   50.21    6.70
   3   3  11  101.13    9.80
   3   3  11   93.83    9.58
   3   3  12  184.20   13.36
   3   3  13   19.14    4.45
   3   3  14   12.73    3.45
   3   3  14   13.35    3.72
   3   3  15    2.76    2.25
  -3  -4  13    4.69    2.03
  -3  -4  13    5.93    1.94
  -3  -4  13    6.74    2.08
  -3  -4  12   22.47    4.20
  -3  -4  12   19.65    4.04
  -3  -4  11   30.15    4.96
  -3  -4  10   69.23    7.85
  -3  -4   9   87.38    8.88
  -3  -4   8   59.58    7.42
  -3  -4   7    5.76    2.97
  -3  -4   7    2.06    2.59
  -3  -4   6   14.13    4.10
  -3  -4   6   21.09    5.34
  -3  -4   5    5.43    4.07
  -3  -4   4  776.59   32.99
   3   4  -4  735.38   30.01
   3   4  -3    1.59    2.27
   3   4  -2  457.57   20.51
   3   4  -1    0.94    2.31
   3   4   0  911.39   34.92
   3   4   1   57.21    6.46
  -3  -4  -1   74.69    4.79
   3   4   2  135.80   10.37
  -3  -4  -2  195.73    9.04
   3   4   3  352.72   18.49
  -3  -4  -3  351.06   17.72
   3   4   4  801.84   31.98
  -3  -4  -4  814.96   29.26
  -3  -4  -5   23.26    3.85
   3   4   5   17.98    4.45
  -3  -4  -5   22.59    4.63
   3   4   6  503.36   21.84
   3   4   6  480.27   23.42
  -3  -4  -6  520.34   22.40
   3   4   7  472.95   22.99
  -3  -4  -7  475.01   22.31
   3   4   8   16.75    3.89
  -3  -4  -8   10.04    3.89
  -3  -4  -9   22.95    5.10
   3   4   9   23.60    5.20
  -3  -4  -9   32.55    5.82
   3   4  10    2.79    3.32
  -3  -4 -10    0.31    3.05
   3   4  11  101.15    9.94
   3   4  11  114.50   10.42
  -3  -4 -11  120.00   10.31
   3   4  12   57.32    7.60
   3   4  13   64.18    7.44
   3   4  14    2.03    2.65
   3   4  14    0.76    2.83
   3   4  15    0.65    1.47
   3   4  15   -0.16    1.76
  -3  -5  12   26.91    3.57
  -3  -5  12   35.66    4.30
  -3  -5  11   38.55    4.93
  -3  -5  11   35.97    5.30
  -3  -5  11   31.84    4.69
  -3  -5  10  112.43    9.87
  -3  -5  10  101.93    8.98
  -3  -5   9   88.39    8.87
  -3  -5   8   18.17    4.35
  -3  -5   7    9.46    3.77
  -3  -5   6   16.75    4.60
  -3  -5   6    8.62    4.06
  -3  -5   5  157.96   13.40
  -3  -5   5  170.11   12.48
  -3  -5   5  146.28   11.63
  -3  -5   4  307.82   18.94
   3   5  -3 1312.95   48.25
   3   5  -2  121.27    9.44
   3   5  -1  471.20   22.16
   3   5   0   12.14    3.72
   3   5   1    7.63    3.29
   3   5   2    9.57    3.95
  -3  -5  -2    7.42    2.83
   3   5   3  490.36   24.30
  -3  -5  -3  499.52   23.16
   3   5   4  176.21   12.97
  -3  -5  -4  213.36   11.84
  -3  -5  -4  195.29   12.85
  -3  -5  -5  513.54   24.53
   3   5   5  473.88   24.58
   3   5   6   56.29    7.25
  -3  -5  -6   67.93    7.11
   3   5   7   74.37    8.82
  -3  -5  -7   75.16    8.00
  -3  -5  -8   15.35    4.14
   3   5   8   21.58    5.16
   3   5   8   17.57    4.15
   3   5   9   39.48    6.78
  -3  -5  -9   36.79    6.66
  -3  -5 -10   25.26    5.16
   3   5  10   25.74    5.49
   3   5  11    7.31    3.59
  -3  -5 -11    4.30    3.28
   3   5  12   18.13    4.61
   3   5  13   42.67    6.09
   3   5  14    9.30    3.09
   3   5  14    3.13    2.25
   3   5  15    5.19    1.83
  -3  -6  11   36.24    3.80
  -3  -6  11   39.40    4.65
  -3  -6  10    2.97    2.15
  -3  -6  10    8.23    4.08
  -3  -6   9   98.47    8.80
  -3  -6   9  100.65    9.34
  -3  -6   9  109.89    9.00
  -3  -6   8   34.75    5.67
  -3  -6   8   39.18    6.19
  -3  -6   8   32.69    5.40
  -3  -6   7   -2.91    3.13
  -3  -6   7   -1.79    3.30
  -3  -6   7    1.02    2.72
  -3  -6   6   57.89    7.31
  -3  -6   6   51.68    7.49
  -3  -6   6   56.46    7.11
  -3  -6   5   -0.68    2.49
  -3  -6   5   -1.83    3.77
  -3  -6   5   -0.09    3.39
  -3  -6   5    2.03    2.93
  -3  -6   4  153.33   12.01
  -3  -6   4  175.11   13.20
  -3  -6   4  166.43   12.57
  -3  -6   4  162.87   12.21
  -3  -6   3    3.95    2.82
  -3  -6   3   -2.23    2.74
  -3  -6   3    3.31    3.01
   3   6  -2  355.78   19.12
   3   6  -1    5.31    3.11
   3   6   0   -0.88    2.99
   3   6   1  175.35   13.10
  -3  -6  -1  190.08   11.97
   3   6   2  103.29    9.90
  -3  -6  -2  110.70    8.88
   3   6   3    2.57    3.01
  -3  -6  -3    2.62    2.25
   3   6   4  375.60   21.45
  -3  -6  -4  402.66   20.49
   3   6   5   17.23    4.79
   3   6   6  137.94   12.23
  -3  -6  -6  143.09   11.17
  -3  -6  -7    3.19    3.14
   3   6   7    3.06    3.38
   3   6   8  145.24   13.01
   3   6   8  157.88   11.53
   3   6   9   99.42    9.33
  -3  -6  -9   77.51    8.61
   3   6  10   17.24    4.27
  -3  -6 -10   16.64    4.39
   3   6  11   17.88    4.38
  -3  -6 -11    4.31    3.24
   3   6  12  224.43   14.81
  -3  -6 -12  244.75   14.71
   3   6  13   17.98    4.17
   3   6  14   27.81    4.36
   3   6  15    1.10    1.18
  -3  -7  10   82.44    6.43
  -3  -7   9   64.93    5.84
  -3  -7   9   67.76    6.75
  -3  -7   8   15.26    4.45
  -3  -7   8   22.33    4.19
  -3  -7   7   10.77    4.10
  -3  -7   7   18.66    4.50
  -3  -7   6   35.24    5.72
  -3  -7   6   33.95    6.07
  -3  -7   5   38.31    5.92
  -3  -7   5   30.12    5.72
  -3  -7   4  154.88   12.70
  -3  -7   4  154.58   12.02
  -3  -7   4  148.06   12.35
  -3  -7   3   70.93    8.13
  -3  -7   3   70.93    8.64
  -3  -7   3   69.70    8.38
  -3  -7   2   27.97    5.22
  -3  -7   2   26.79    5.47
  -3  -7   2   27.48    5.56
   3   7  -1   67.58    8.02
  -3  -7   1   70.24    7.98
  -3  -7   1   83.82    8.89
  -3  -7   0   -5.68    3.27
   3   7   0    1.34    3.47
  -3  -7   0    1.72    3.14
   3   7   1   28.22    5.72
  -3  -7  -1   30.76    5.66
  -3  -7  -1   25.93    5.40
   3   7   2   19.31    5.00
  -3  -7  -2   16.58    4.37
  -3  -7  -2   17.75    4.74
   3   7   3   30.74    6.04
  -3  -7  -3   23.11    4.77
  -3  -7  -3   26.49    5.51
  -3  -7  -3   22.79    4.37
   3   7   4  326.75   20.67
  -3  -7  -4  342.70   19.01
  -3  -7  -4  350.13   19.38
   3   7   5  105.03   11.34
  -3  -7  -5   93.15    9.26
   3   7   6  101.62   11.23
  -3  -7  -6   84.78    8.92
   3   7   7  222.21   16.73
  -3  -7  -7  177.92   13.39
  -3  -7  -8   -1.46    3.41
  -3  -7  -9    5.53    3.98
  -3  -7 -10    9.48    4.01
  -3  -7 -11   42.53    6.33
  -3  -7 -12    2.02    2.81
   3   7  12    1.35    2.85
   3   7  13  173.80   11.02
   3   7  14    7.03    2.42
  -3  -8   9   41.84    4.27
  -3  -8   8   12.34    3.57
  -3  -8   7    1.34    3.21
  -3  -8   7    3.53    2.33
  -3  -8   6   -1.40    3.10
  -3  -8   6   -1.47    2.39
  -3  -8   5    6.75    2.90
  -3  -8   5    9.06    3.75
  -3  -8   4   40.94    6.46
  -3  -8   4   43.22    6.10
  -3  -8   3   91.50    8.88
  -3  -8   3  107.23   10.15
  -3  -8   3  102.15    9.99
  -3  -8   2   -1.14    2.91
  -3  -8   2   -3.22    3.30
  -3  -8   2    0.58    3.88
  -3  -8   1   62.99    7.71
  -3  -8   1   58.10    8.14
  -3  -8   1   65.28    7.81
   3   8   0   89.40    9.61
  -3  -8   0   76.70    8.48
  -3  -8   0   69.26    8.46
   3   8   1   15.65    4.93
  -3  -8  -1    2.93    3.95
  -3  -8  -1    5.57    3.59
   3   8   2   26.14    6.60
  -3  -8  -2   30.57    5.72
  -3  -8  -2   29.27    5.66
   3   8   3   83.77   10.66
  -3  -8  -3   96.95    9.43
  -3  -8  -3   93.10    9.77
   3   8   4  223.99   17.50
  -3  -8  -4  237.08   15.63
  -3  -8  -4  231.46   15.90
   3   8   5   11.52    4.87
  -3  -8  -5   20.20    5.01
  -3  -8  -6  186.95   13.66
  -3  -8  -7   -0.33    2.64
  -3  -8  -8  141.99   11.62
  -3  -8  -9    0.95    3.10
  -3  -8 -10   54.74    6.82
  -3  -8 -11    5.21    3.34
   3   8  11    9.11    3.43
   3   8  12  105.50    8.12
  -3  -8 -12   89.88    7.90
   3   8  13    4.70    2.23
  -3  -9   8    5.72    1.81
  -3  -9   7   11.07    2.95
  -3  -9   6    8.73    3.20
  -3  -9   5   -0.42    3.02
  -3  -9   5    1.35    2.35
  -3  -9   4   20.05    4.13
  -3  -9   4   23.98    5.03
  -3  -9   3   92.35    8.38
  -3  -9   3   81.03    8.71
  -3  -9   2  176.10   12.33
  -3  -9   2  157.42   12.34
  -3  -9   1  120.97   10.28
  -3  -9   1  118.71   10.70
  -3  -9   0  169.97   12.40
  -3  -9   0  157.53   12.63
  -3  -9  -1  132.01   10.88
  -3  -9  -1  125.59   11.17
  -3  -9  -2    3.65    3.27
  -3  -9  -2   11.87    3.73
  -3  -9  -2    1.80    3.45
  -3  -9  -3  123.60   10.28
  -3  -9  -3  119.64   10.39
  -3  -9  -3   99.87   10.03
  -3  -9  -4   82.50    8.27
  -3  -9  -4   68.77    8.03
  -3  -9  -5  191.58   13.11
  -3  -9  -5  172.87   12.79
  -3  -9  -6    9.41    3.90
  -3  -9  -6   10.94    3.55
  -3  -9  -7  244.74   14.90
  -3  -9  -7  226.54   14.83
  -3  -9  -8    8.51    3.75
  -3  -9  -9   18.44    4.14
  -3  -9 -10   13.49    3.96
   3   9  11   41.51    4.97
  -3  -9 -11   43.78    5.30
   3   9  12    4.01    1.94
  -3  -9 -12    4.17    1.88
  -3 -10   6    7.92    2.08
  -3 -10   5   74.32    6.07
  -3 -10   4    3.97    2.69
  -3 -10   3  168.94    9.52
  -3 -10   3  154.03   10.69
  -3 -10   2   16.39    4.34
  -3 -10   2   20.33    3.61
  -3 -10   1  132.50    9.41
  -3 -10   1  119.66    9.96
  -3 -10   0   65.04    6.83
  -3 -10   0   63.20    7.47
  -3 -10  -1    7.65    4.10
  -3 -10  -1    6.34    2.93
  -3 -10  -2   36.33    5.49
  -3 -10  -2   44.01    6.90
  -3 -10  -2   41.83    5.65
  -3 -10  -3   43.92    6.03
  -3 -10  -3   36.74    5.72
  -3 -10  -4  126.80    9.63
  -3 -10  -4  109.80    9.33
  -3 -10  -5   40.52    5.59
  -3 -10  -5   39.64    5.78
  -3 -10  -6  106.72    8.53
  -3 -10  -6   81.77    7.91
  -3 -10  -7   -3.36    2.33
  -3 -10  -7   -5.33    3.06
  -3 -10  -8    4.78    2.24
  -3 -10  -8   10.12    3.38
  -3 -10  -9    3.23    1.79
  -3 -10  -9   -3.08    2.73
  -3 -10 -10    1.99    2.31
  -3 -10 -10    6.72    1.90
  -3 -10 -11   14.03    2.71
  -3 -11   3    5.80    2.00
  -3 -11   2   63.81    5.69
  -3 -11   1   19.31    3.79
  -3 -11   0    5.58    3.12
  -3 -11  -1   45.51    4.52
  -3 -11  -2   -2.72    1.98
  -3 -11  -3    0.79    1.82
  -3 -11  -4   11.59    2.98
  -3 -11  -5    6.08    2.26
  -3 -11  -6   15.53    3.03
  -3 -11  -7    7.47    2.50
  -3 -11  -8    3.58    1.83
  -3 -11  -9   -2.20    1.59
   4  -9  -9    6.98    1.80
   4  -9  -8    7.05    2.12
   4  -9  -7    3.61    1.75
   4  -9  -6    8.42    2.42
   4  -9  -5   11.64    2.80
   4  -9  -4   67.21    5.87
   4  -9  -3   29.00    4.29
   4  -9  -2   14.82    3.47
   4  -9  -1   51.23    5.27
   4  -9  -1   60.86    5.63
   4  -9   0    9.56    2.48
   4  -9   1    8.74    2.30
   4  -9   2    0.64    1.68
   4  -9   3    4.89    1.92
   4  -8 -11   28.22    3.27
   4  -8 -10    0.04    2.11
   4  -8  -9  100.49    7.71
   4  -8  -8    3.46    2.56
   4  -8  -7    4.01    2.51
   4  -8  -6   19.85    3.95
   4  -8  -6   16.32    3.90
   4  -8  -5   41.92    5.49
   4  -8  -5   38.02    5.53
   4  -8  -4   -3.23    3.15
   4  -8  -4    1.85    2.41
   4  -8  -3   42.10    5.89
   4  -8  -3   38.93    5.37
   4  -8  -2    5.26    3.56
   4  -8  -2   13.27    3.44
   4  -8  -1   40.34    5.87
   4  -8   0    2.20    3.28
   4  -8   1    1.49    2.74
   4  -8   1    1.00    2.35
   4  -8   2   40.92    5.56
   4  -8   3    0.34    2.56
   4  -8   4   -1.33    1.86
   4  -8   5   45.73    4.48
   4  -8   5   50.81    4.94
   4  -7 -12   16.85    2.97
   4  -7 -11    4.02    2.42
   4  -7 -10   56.77    6.31
   4  -7  -9   11.05    3.54
   4  -7  -8   12.07    3.90
   4  -7  -7   11.48    4.04
   4  -7  -6   -0.05    2.70
   4  -7  -5   -1.70    2.49
   4  -7  -5   -1.98    2.64
   4  -7  -4   43.22    5.98
   4  -7  -4   29.03    5.48
   4  -7  -3    1.70    3.35
   4  -7  -3    3.72    2.87
   4  -7  -2  282.32   16.37
   4  -7  -2  240.13   15.84
   4  -7  -1   -0.30    2.95
   4  -7  -1    8.50    3.39
   4  -7   0   31.16    5.61
   4  -7   0   34.37    5.39
   4  -7   1    3.45    2.75
   4  -7   2    0.67    3.41
   4  -7   3    4.74    3.53
   4  -7   4   83.85    8.10
   4  -7   5   28.09    4.79
   4  -7   6  113.32    8.38
   4  -7   6  117.14    8.44
   4  -7   7   68.80    5.65
   4  -7   7   69.96    5.23
  -4   6  13   12.55    2.20
   4  -6 -13    9.44    2.07
  -4   6  12    4.54    2.12
   4  -6 -12    3.18    2.15
  -4   6  11   -3.07    2.62
   4  -6 -11    0.76    2.56
  -4   6  10   59.77    6.44
   4  -6 -10   62.04    7.26
  -4   6   9   35.44    5.14
   4  -6  -9   33.00    5.90
   4  -6  -8   39.72    6.30
   4  -6  -7   18.80    4.71
   4  -6  -6   27.78    5.35
   4  -6  -5   19.23    4.73
   4  -6  -4  208.51   14.65
   4  -6  -3  210.86   16.32
   4  -6  -3  203.90   14.49
   4  -6  -2    5.39    3.66
   4  -6  -2    8.55    3.70
   4  -6  -2    9.85    4.27
   4  -6  -1  575.26   26.54
   4  -6  -1  584.22   29.99
   4  -6  -1  533.02   26.71
   4  -6   0  147.16   11.54
   4  -6   0  137.72   11.49
   4  -6   1  239.96   15.13
   4  -6   1  226.50   15.14
   4  -6   2    1.93    3.64
   4  -6   2    0.69    2.72
   4  -6   3  125.11   10.72
   4  -6   4    9.62    4.06
   4  -6   5  241.53   15.49
   4  -6   6   24.50    5.18
   4  -6   7   62.54    6.64
   4  -6   7   64.24    6.38
   4  -6   8    5.24    2.60
   4  -6   9    3.81    2.01
  -4   5  14    1.20    1.57
  -4   5  13   -0.12    2.48
   4  -5 -13    2.04    1.98
  -4   5  12    2.41    2.50
   4  -5 -12   -1.92    2.43
   4  -5 -11   33.99    5.48
   4  -5 -10   57.26    7.05
   4  -5  -9  110.46   10.11
   4  -5  -8   27.26    5.52
   4  -5  -7   73.64    8.35
   4  -5  -6    0.72    3.02
   4  -5  -6    2.89    4.10
   4  -5  -5   70.76    8.87
   4  -5  -5   73.59    8.64
   4  -5  -4   89.63    9.93
   4  -5  -4   84.15    8.80
   4  -5  -3   59.74    8.32
   4  -5  -3   51.16    6.82
   4  -5  -2  361.75   21.15
   4  -5  -2  366.08   20.24
   4  -5  -1   24.23    5.75
   4  -5  -1   22.25    5.15
   4  -5  -1   32.08    6.47
   4  -5   0  118.64   11.73
   4  -5   0  105.97    9.82
   4  -5   1    3.49    3.99
   4  -5   1   15.96    4.03
   4  -5   2   41.88    6.09
   4  -5   2   41.98    7.44
   4  -5   2   38.02    6.32
   4  -5   3   29.84    5.77
   4  -5   3   38.26    7.57
   4  -5   3   28.40    5.62
   4  -5   4   13.94    4.64
   4  -5   4   29.07    5.47
   4  -5   5   20.59    4.07
   4  -5   5   19.91    5.59
   4  -5   6  164.22   11.61
   4  -5   6  132.72   11.63
   4  -5   7    1.63    3.52
   4  -5   8    3.03    3.07
   4  -5   9    7.83    3.33
   4  -5  10    4.88    2.11
  -4   4  14   13.50    3.02
  -4   4  13   -1.10    2.78
   4  -4 -13    1.27    2.20
   4  -4 -12    4.37    2.71
   4  -4 -11   32.20    5.35
   4  -4 -10  175.71   12.99
  -4   4   9  113.62   10.38
   4  -4  -9  135.34   11.17
  -4   4   8  116.73   10.47
   4  -4  -8  120.34   10.76
  -4   4   7  113.77   10.00
   4  -4  -7  122.29   11.62
   4  -4  -7   95.89    9.57
   4  -4  -6    3.69    3.28
   4  -4  -6   10.78    3.98
   4  -4  -5   35.04    5.79
   4  -4  -5   39.38    6.56
   4  -4  -4   -1.96    2.62
   4  -4  -3  256.87   16.30
   4  -4  -2    6.49    3.51
   4  -4  -1  177.71   13.08
   4  -4   0   27.39    5.53
   4  -4   1   33.41    5.94
   4  -4   2   18.95    4.96
   4  -4   2   15.31    3.86
   4  -4   2   17.21    4.08
   4  -4   3   -0.96    2.88
   4  -4   3    4.60    3.92
   4  -4   3    3.22    2.31
   4  -4   4   39.89    5.62
   4  -4   4   15.84    5.01
   4  -4   4   33.22    7.02
   4  -4   4   35.54    6.10
   4  -4   5   49.30    6.49
   4  -4   5   34.85    6.96
   4  -4   5   39.11    6.48
   4  -4   5   44.76    6.50
   4  -4   6    7.68    3.11
   4  -4   6    4.40    3.33
   4  -4   7   53.67    6.95
   4  -4   7   51.25    7.22
   4  -4   8   80.51    8.24
   4  -4   8   70.07    8.29
   4  -4   9   -2.15    3.37
   4  -4  10   21.72    4.38
   4  -4  11    8.79    2.71
  -4   3  14   -0.12    2.19
  -4   3  13    0.27    2.75
   4  -3 -12    3.24    2.93
   4  -3 -11   84.65    8.70
   4  -3 -10   27.01    5.19
  -4   3  10   22.76    5.20
  -4   3   9  101.86    9.70
   4  -3  -9  101.17    9.72
   4  -3  -8   -0.41    3.03
  -4   3   8   -2.28    2.98
   4  -3  -7    4.25    2.91
  -4   3   7   -0.10    1.74
   4  -3  -7    6.05    2.97
   4  -3  -6    2.38    2.32
   4  -3  -6    5.89    3.85
  -4   3   6    0.08    2.20
  -4   3   5   -4.14    2.88
   4  -3  -5    4.63    3.25
   4  -3  -4    7.59    3.41
  -4   3   4   10.07    3.47
   4  -3  -3   13.47    4.07
   4  -3  -2  419.94   20.43
   4  -3  -1  130.87    8.78
   4  -3  -1  118.95    9.45
   4  -3   0  279.10   14.58
   4  -3   1    9.63    3.38
   4  -3   1    7.94    3.78
   4  -3   2  277.01   17.28
   4  -3   2  287.52   15.85
   4  -3   3    9.74    3.73
   4  -3   3   11.82    4.10
   4  -3   4    0.77    2.76
   4  -3   4    7.19    3.92
   4  -3   5   50.56    6.14
   4  -3   5   44.63    6.67
   4  -3   5   36.45    6.31
   4  -3   5   44.38    6.63
   4  -3   6  406.14   21.19
   4  -3   6  358.51   21.32
   4  -3   6  430.91   23.40
   4  -3   6  427.15   21.94
   4  -3   7    9.63    3.42
   4  -3   7   11.62    4.15
   4  -3   7   15.99    4.12
   4  -3   8   53.04    7.40
   4  -3   8   47.44    6.96
   4  -3   9    4.05    3.31
   4  -3   9    2.48    2.91
   4  -3   9   -1.00    2.42
   4  -3  10    3.74    3.01
   4  -3  10    9.83    3.95
   4  -3  10    3.05    2.34
   4  -3  11    1.74    2.72
   4  -3  11    5.84    2.37
   4  -3  12   57.21    5.17
  -4   2  14   -2.35    2.07
  -4   2  14   -0.57    1.52
  -4   2  13   -1.24    2.24
  -4   2  13    7.50    3.31
  -4   2  12   12.07    3.84
  -4   2  11    8.14    3.08
  -4   2  10   92.42    9.47
   4  -2 -10  120.22    9.73
   4  -2  -9   54.88    6.85
  -4   2   9   42.96    6.42
  -4   2   9   43.81    6.97
   4  -2  -8   38.39    5.58
  -4   2   8   43.74    6.19
  -4   2   8   43.46    6.89
  -4   2   7    5.41    2.88
  -4   2   7   18.40    4.38
  -4   2   6   24.89    4.92
   4  -2  -6   27.60    4.74
  -4   2   5   97.09    8.91
   4  -2  -5  128.65    9.58
   4  -2  -4    7.18    2.91
  -4   2   4    2.64    2.41
   4  -2  -4    6.03    2.72
   4  -2  -3   31.35    4.97
  -4   2   3   33.20    4.71
   4  -2  -3   38.80    4.95
   4  -2  -2  795.03   32.24
  -4   2   2  804.65   31.21
   4  -2  -2  865.57   31.79
   4  -2  -1  187.53   11.69
   4  -2  -1  224.81   11.87
   4  -2   0  274.21   14.24
   4  -2   1    0.39    1.71
   4  -2   1    2.45    2.54
   4  -2   2  193.55   12.13
   4  -2   2  180.26   12.67
   4  -2   3   22.27    4.67
   4  -2   3   24.66    4.53
   4  -2   4   24.54    4.76
   4  -2   4   21.67    4.94
   4  -2   5  290.40   17.41
   4  -2   6  251.24   15.09
   4  -2   6  233.13   15.37
   4  -2   6  231.25   15.85
   4  -2   6  234.31   15.44
   4  -2   7  698.12   31.63
   4  -2   7  706.67   32.38
   4  -2   7  745.11   34.20
   4  -2   7  749.26   32.43
   4  -2   8  216.57   14.81
   4  -2   8  215.27   15.01
   4  -2   9   36.66    6.08
   4  -2   9   23.91    5.15
   4  -2  10    2.28    3.64
   4  -2  10   -0.85    2.48
   4  -2  10    4.48    3.06
   4  -2  11    4.50    3.83
   4  -2  11    1.26    2.65
   4  -2  11    2.13    2.43
   4  -2  12    4.57    2.81
   4  -2  12    3.65    2.52
   4  -2  13   76.35    5.47
  -4   1  14    4.05    2.11
  -4   1  14    3.83    2.42
  -4   1  13    9.13    3.16
  -4   1  13   10.26    3.58
  -4   1  12    5.34    3.00
  -4   1  12    0.77    3.14
  -4   1  11   -1.96    2.41
  -4   1  10   25.91    4.97
  -4   1   9  191.38   13.97
  -4   1   9  235.41   16.73
  -4   1   9  208.44   13.91
  -4   1   8    2.25    2.85
  -4   1   8   -0.23    3.06
  -4   1   7  133.20   11.42
  -4   1   6   20.71    4.39
   4  -1  -6   23.53    4.67
  -4   1   5  228.32   14.41
   4  -1  -5  230.08   14.21
   4  -1  -5  268.79   13.73
   4  -1  -4   90.32    7.93
  -4   1   4   84.72    7.73
   4  -1  -4   99.38    7.34
   4  -1  -3  249.41   14.01
  -4   1   3  224.70   13.45
   4  -1  -2  238.87   13.39
  -4   1   2  224.53   12.77
   4  -1  -2  264.15   11.91
   4  -1  -1 1973.62   71.96
   4  -1  -1 2290.92   69.97
   4  -1   0  159.31    9.90
   4  -1   1   23.27    3.58
   4  -1   2  482.10   19.92
   4  -1   2  454.96   21.54
   4  -1   3    8.27    3.37
   4  -1   3    2.74    2.06
   4  -1   3    7.27    2.98
   4  -1   4   69.41    7.50
   4  -1   4   63.78    7.24
   4  -1   5  115.75   10.00
   4  -1   6  309.09   18.29
   4  -1   7   47.72    7.32
   4  -1   7   44.68    6.47
   4  -1   7   67.26    7.16
   4  -1   7   60.14    7.45
   4  -1   7   50.72    7.01
   4  -1   8   12.63    4.05
   4  -1   8   15.81    4.62
   4  -1   8   13.94    3.61
   4  -1   9    1.92    3.07
   4  -1   9    6.89    3.69
   4  -1  10    4.49    3.87
   4  -1  10    9.66    3.91
   4  -1  11    9.58    3.82
   4  -1  11   17.40    4.55
   4  -1  11   13.44    3.87
   4  -1  12   21.55    4.58
   4  -1  12   30.26    4.88
   4  -1  12   30.74    5.08
   4  -1  13    1.15    1.74
   4  -1  13    2.66    2.21
  -4   0  14    4.74    2.28
  -4   0  13   -5.29    2.91
  -4   0  13    2.37    2.38
  -4   0  12    1.85    2.57
  -4   0  12    7.11    3.42
  -4   0  11   23.20    5.20
  -4   0  11   34.68    5.97
  -4   0  10  129.67   11.09
  -4   0   9   15.60    4.20
  -4   0   9   13.63    5.54
  -4   0   8  259.19   17.94
  -4   0   8  319.23   17.41
   4   0  -7   29.53    5.16
  -4   0   7   26.26    5.53
   4   0  -6 1498.92   53.65
  -4   0   6 1390.09   54.00
   4   0  -5  134.63   10.13
  -4   0   5  131.74   10.41
   4   0  -4  768.86   31.12
  -4   0   4  754.02   31.22
   4   0  -3  200.12   12.04
  -4   0   3  194.01   11.97
   4   0  -2  863.84   32.92
  -4   0   2  854.35   32.92
   4   0  -1  169.42   10.37
   4   0   0 1141.67   41.05
   4   0   1   22.48    3.63
   4   0   2  138.69    8.74
   4   0   2  150.95    9.63
   4   0   3  139.09    9.60
  -4   0  -3  142.73    9.14
   4   0   3  154.99    9.00
   4   0   4    9.99    3.41
  -4   0  -4   11.14    2.72
   4   0   4    6.46    2.89
   4   0   5  201.07   13.42
   4   0   6  197.20   13.73
   4   0   7  141.01   10.89
   4   0   7  147.05   11.33
   4   0   7  159.97   11.83
   4   0   7  151.82   12.21
   4   0   8    6.05    3.63
   4   0   8    2.88    2.91
   4   0   8   12.03    3.70
   4   0   8    6.43    2.53
   4   0   9    9.95    4.80
   4   0   9   10.30    3.74
   4   0  10    4.50    3.55
   4   0  10    1.16    3.10
   4   0  11    0.49    3.14
   4   0  11   -1.87    2.94
   4   0  12   25.41    4.72
   4   0  12   40.55    5.60
   4   0  12   33.79    5.48
   4   0  13   46.23    5.19
   4   0  13   42.07    5.32
   4   0  14   -1.15    1.76
  -4  -1  14   22.39    3.62
  -4  -1  13   -2.02    2.68
  -4  -1  12   13.77    4.05
  -4  -1  12   24.36    4.57
  -4  -1  11   40.21    6.53
  -4  -1  11   57.90    7.11
  -4  -1  10   73.33    8.12
  -4  -1  10   67.26    7.69
  -4  -1   9  258.20   16.13
  -4  -1   9  256.66   17.84
  -4  -1   9  230.10   15.50
  -4  -1   8   36.76    5.77
  -4  -1   8   28.10    5.86
   4   1  -7  203.33   13.38
  -4  -1   7  177.48   13.79
   4   1  -6  119.45    9.72
  -4  -1   6  103.61    9.67
   4   1  -5  194.71   12.54
  -4  -1   5  188.60   12.99
  -4  -1   4  702.17   29.71
   4   1  -4  710.31   29.21
  -4  -1   3  462.69   21.13
   4   1  -3  442.15   20.43
   4   1  -2    3.83    2.65
  -4  -1   2    6.52    3.13
   4   1  -1  140.93    9.32
   4   1   0   60.34    5.85
   4   1   1   25.83    3.88
   4   1   2  104.77    7.67
   4   1   2  127.64    7.68
   4   1   3  135.02    8.66
   4   1   3  151.20    8.82
   4   1   4  182.29   10.26
  -4  -1  -4  185.60   11.49
   4   1   5   98.93    9.16
  -4  -1  -5  115.57    9.09
   4   1   6   95.52    9.03
   4   1   7  465.98   23.71
   4   1   8    9.14    3.57
   4   1   8    1.15    2.25
   4   1   8    2.62    2.78
   4   1   9   16.42    4.35
   4   1   9   13.30    4.23
   4   1   9   18.28    5.54
   4   1  10   32.75    5.85
   4   1  10   28.35    4.99
   4   1  10   23.01    4.87
   4   1  11   14.88    4.60
   4   1  11    9.61    3.76
   4   1  11    9.00    3.26
   4   1  12    9.79    3.86
   4   1  12   15.99    3.95
   4   1  13  110.27    9.19
   4   1  14   38.29    4.77
  -4  -2  14   10.73    2.36
  -4  -2  13    7.70    2.91
  -4  -2  12    0.34    2.88
  -4  -2  11   -3.62    3.35
  -4  -2  10   71.78    7.76
  -4  -2  10   55.73    7.52
  -4  -2   9   28.46    5.71
  -4  -2   9   41.67    6.36
  -4  -2   8  116.71   10.16
  -4  -2   8  103.10   10.66
  -4  -2   8  113.55   10.44
  -4  -2   7    3.73    2.87
  -4  -2   7    3.87    2.86
  -4  -2   7    7.82    3.16
  -4  -2   6    0.20    2.13
   4   2  -6    6.53    2.89
   4   2  -5  101.81    8.76
  -4  -2   5   89.90    8.75
  -4  -2   4  157.71   11.44
   4   2  -4  173.11   11.46
   4   2  -3   36.47    5.07
  -4  -2   3   32.40    5.06
   4   2  -2  517.38   22.59
   4   2  -1  236.61   12.83
   4   2   0   87.77    7.16
   4   2   1    6.37    3.01
   4   2   2   95.70    7.39
   4   2   3   93.83    7.33
  -4  -2  -4   35.34    4.89
   4   2   4   26.23    4.08
   4   2   5  268.21   13.79
  -4  -2  -5  281.08   15.67
   4   2   6  634.79   28.62
   4   2   7   56.73    7.04
   4   2   8   20.50    5.02
   4   2   8   17.01    4.52
   4   2   8   14.97    3.85
   4   2   9   41.14    6.25
   4   2   9   36.67    5.93
   4   2   9   36.42    6.27
   4   2  10   21.99    5.14
   4   2  10   27.01    5.72
   4   2  10   37.53    5.80
   4   2  11    1.94    2.85
   4   2  11   -5.72    3.29
   4   2  12  203.30   13.33
   4   2  12  212.87   13.32
   4   2  13   12.37    3.68
   4   2  13    7.97    2.89
   4   2  14   54.48    5.80
   4   2  15   20.40    2.85
  -4  -3  13    8.24    2.98
  -4  -3  12   12.07    3.11
  -4  -3  12    0.04    2.80
  -4  -3  11    1.91    3.31
  -4  -3  10   66.02    7.91
  -4  -3   9   21.85    4.51
  -4  -3   8   47.70    7.54
  -4  -3   8   47.90    6.65
  -4  -3   7   35.23    5.76
  -4  -3   7   43.42    7.15
  -4  -3   6    2.45    3.14
  -4  -3   6    6.27    3.23
  -4  -3   5   12.89    3.63
   4   3  -5   11.25    3.55
   4   3  -4    5.37    2.82
  -4  -3   4    2.06    2.84
   4   3  -3   15.79    3.95
   4   3  -2  259.24   14.31
   4   3  -1  185.89   11.52
   4   3   0   49.77    5.72
   4   3   1  119.71    8.92
   4   3   2   14.30    3.72
   4   3   3    9.69    2.99
   4   3   4   -0.13    2.80
  -4  -3  -4    4.61    2.79
   4   3   5  647.64   27.13
  -4  -3  -5  657.99   28.98
   4   3   6   85.31    8.40
   4   3   6   80.35    7.29
  -4  -3  -6   72.51    8.03
   4   3   7  656.96   29.44
   4   3   8   16.47    4.15
   4   3   8   12.10    3.80
   4   3   8   19.99    4.77
   4   3   9   35.34    6.21
   4   3   9   45.61    6.43
   4   3  10  181.78   12.80
   4   3  10  156.57   12.79
   4   3  11   17.23    4.29
   4   3  11   11.08    3.88
   4   3  11   13.13    3.89
   4   3  12    6.75    3.25
   4   3  13  104.37    8.55
   4   3  14   12.43    3.60
   4   3  15   10.42    2.38
  -4  -4  13    6.43    1.71
  -4  -4  12    3.03    1.97
  -4  -4  12    2.12    2.28
  -4  -4  11    8.43    3.36
  -4  -4  11    2.49    2.90
  -4  -4  10   13.19    4.29
  -4  -4  10   15.77    4.54
  -4  -4   9   85.91    8.94
  -4  -4   8   -1.13    2.36
  -4  -4   7   35.95    6.16
  -4  -4   6   -1.17    2.21
  -4  -4   5   -0.28    2.45
   4   4  -4   25.34    5.02
   4   4  -3  282.18   16.05
   4   4  -2  481.50   22.54
   4   4  -1  646.07   27.60
   4   4   0  433.89   20.65
   4   4   1    2.94    3.27
   4   4   2  679.12   28.75
   4   4   3    6.89    3.54
   4   4   4  164.23   11.52
  -4  -4  -4  158.04   11.51
   4   4   5    9.77    3.49
  -4  -4  -5    6.33    3.28
   4   4   6  993.92   39.48
   4   4   6 1052.97   40.12
  -4  -4  -6  924.24   40.23
   4   4   7    3.30    2.86
   4   4   8   94.43    9.33
  -4  -4  -8  100.92    8.87
   4   4   9   31.69    5.99
  -4  -4  -9   46.83    6.80
   4   4  10   -0.61    2.93
  -4  -4 -10   -2.91    2.48
   4   4  11   40.10    6.59
   4   4  11   37.67    5.99
   4   4  12   15.46    4.84
   4   4  13    3.02    2.79
   4   4  14   19.99    3.53
  -4  -5  12    5.62    2.02
  -4  -5  11    8.77    3.14
  -4  -5  11    5.56    2.52
  -4  -5  10   70.64    7.42
  -4  -5  10   96.20    8.31
  -4  -5  10   79.27    7.90
  -4  -5   9    4.25    3.10
  -4  -5   9    6.03    3.34
  -4  -5   8  182.06   13.08
  -4  -5   8  175.41   13.08
  -4  -5   7   50.73    7.06
  -4  -5   7   39.74    6.66
  -4  -5   6   41.49    6.24
  -4  -5   6   47.18    6.55
  -4  -5   5  187.61   13.11
  -4  -5   5  156.17   12.08
  -4  -5   4    0.15    2.18
   4   5  -3  218.84   14.23
   4   5  -2  485.50   23.39
   4   5  -1  200.90   13.50
   4   5   0  267.61   15.78
   4   5   1  108.89    9.55
   4   5   2  252.41   15.59
   4   5   3  160.34   12.21
  -4  -5  -3  182.36   12.44
   4   5   4    2.94    2.70
  -4  -5  -4    4.29    3.20
   4   5   5  185.12   13.58
  -4  -5  -5  186.78   13.59
   4   5   6  230.95   15.54
  -4  -5  -6  250.37   16.27
   4   5   7   49.07    7.11
  -4  -5  -7   66.54    7.50
  -4  -5  -8   55.99    6.92
   4   5   8   43.61    6.68
   4   5   9    5.12    3.70
  -4  -5  -9    7.78    4.08
   4   5  10   12.22    4.71
  -4  -5 -10   12.60    4.37
   4   5  11    0.22    2.88
  -4  -5 -11    1.69    3.26
   4   5  12    6.97    3.96
   4   5  13   51.82    6.09
   4   5  14   20.33    3.49
  -4  -6  11   45.98    4.10
  -4  -6  10    4.18    2.43
  -4  -6  10    2.02    2.40
  -4  -6   9  130.07    9.93
  -4  -6   9  140.31   10.20
  -4  -6   8    4.67    3.17
  -4  -6   8    8.88    3.70
  -4  -6   7  155.44   12.27
  -4  -6   7  173.13   12.77
  -4  -6   7  161.43   12.14
  -4  -6   6   59.47    7.45
  -4  -6   6   69.71    7.95
  -4  -6   6   59.98    7.61
  -4  -6   5   -4.39    3.39
  -4  -6   5   -1.43    3.53
  -4  -6   4  156.41   12.40
  -4  -6   4  165.33   12.66
  -4  -6   3  119.09   10.39
  -4  -6   3  117.42   10.20
   4   6  -2   32.49    5.53
  -4  -6   2   43.50    6.32
  -4  -6   2   45.73    6.29
   4   6  -1  144.33   11.87
  -4  -6   1  163.40   12.13
   4   6   0   41.00    6.34
   4   6   1   24.88    5.27
   4   6   2    3.82    3.28
  -4  -6  -2   -3.79    2.02
   4   6   3   35.98    6.31
  -4  -6  -3   30.91    5.13
   4   6   4   27.88    6.09
  -4  -6  -4   37.39    6.16
   4   6   5   76.66    9.15
  -4  -6  -5   68.93    7.75
  -4  -6  -5   83.07    8.91
   4   6   6   27.80    6.13
  -4  -6  -6   19.68    4.47
   4   6   7  149.97   12.90
  -4  -6  -7  136.18   11.47
   4   6   8   56.00    7.58
  -4  -6  -8   53.52    7.05
   4   6   9   77.23    8.59
  -4  -6  -9   75.49    8.35
   4   6  10    8.36    3.73
  -4  -6 -10   10.12    3.84
   4   6  11   -4.11    3.04
  -4  -6 -11   -1.17    2.89
   4   6  12   44.91    6.02
   4   6  13   39.17    5.34
   4   6  14   34.10    4.10
  -4  -7  10   71.58    4.86
  -4  -7   9    4.12    2.35
  -4  -7   9    2.88    2.44
  -4  -7   8   57.48    6.52
  -4  -7   8   64.53    6.86
  -4  -7   7    6.67    2.90
  -4  -7   7    4.14    3.34
  -4  -7   6   11.47    4.01
  -4  -7   6    3.38    3.39
  -4  -7   5   10.22    3.44
  -4  -7   5   15.57    4.36
  -4  -7   4    3.48    3.09
  -4  -7   4    5.10    3.73
  -4  -7   3   17.78    4.95
  -4  -7   3   22.72    5.41
  -4  -7   2  252.78   16.37
  -4  -7   2  269.26   16.71
   4   7  -1   26.50    5.60
  -4  -7   1   15.31    4.30
  -4  -7   1   19.74    5.13
   4   7   0   80.08    9.42
  -4  -7   0   98.78    9.40
  -4  -7   0   94.75    9.37
   4   7   1   16.11    4.60
  -4  -7  -1    9.65    4.14
  -4  -7  -1   11.13    3.94
  -4  -7  -1    3.63    2.55
   4   7   2   54.11    7.92
  -4  -7  -2   53.87    7.38
  -4  -7  -2   57.37    7.46
  -4  -7  -2   53.24    6.86
   4   7   3   46.89    7.34
  -4  -7  -3   50.84    6.89
  -4  -7  -3   50.09    6.94
  -4  -7  -3   51.29    6.81
  -4  -7  -4   43.24    6.48
   4   7   4   40.48    6.97
  -4  -7  -4   44.83    6.29
   4   7   5   45.72    7.59
  -4  -7  -5   43.25    6.94
   4   7   6  412.81   24.03
  -4  -7  -6  413.01   21.98
  -4  -7  -7  202.80   14.45
   4   7   8   66.20    7.51
  -4  -7  -8   66.61    8.12
   4   7   9   42.47    6.06
  -4  -7  -9   26.73    5.08
   4   7  10    4.10    3.06
  -4  -7 -10    3.99    2.85
   4   7  11   82.09    7.56
  -4  -7 -11   65.69    7.52
   4   7  12   54.43    6.43
  -4  -7 -12   61.68    6.34
   4   7  13   89.73    7.17
   4   7  14   11.56    2.40
  -4  -8   8   25.46    3.32
  -4  -8   8   28.53    3.85
  -4  -8   7   -7.35    2.76
  -4  -8   7    2.23    2.72
  -4  -8   6   10.58    3.23
  -4  -8   6   15.34    4.02
  -4  -8   5   79.62    8.08
  -4  -8   5   95.43    9.09
  -4  -8   4   14.56    3.98
  -4  -8   4    9.99    4.06
  -4  -8   3   49.47    6.81
  -4  -8   3   39.10    6.37
  -4  -8   2   65.44    7.83
  -4  -8   2   52.69    7.78
  -4  -8   1  384.61   21.36
  -4  -8   1  425.39   22.20
  -4  -8   0   27.98    5.68
  -4  -8   0   21.47    5.49
  -4  -8  -1   11.45    4.34
  -4  -8  -1   14.79    4.56
  -4  -8  -2   70.77    8.41
  -4  -8  -2   84.88    9.28
  -4  -8  -3    7.96    4.06
  -4  -8  -3   23.26    5.76
  -4  -8  -4   -4.92    3.31
  -4  -8  -5  495.20   24.93
  -4  -8  -6    6.72    4.19
  -4  -8  -7  357.03   20.00
  -4  -8  -8   52.91    7.14
  -4  -8  -9   -0.48    3.25
  -4  -8 -10   61.94    7.06
  -4  -8 -11    5.34    3.40
   4   8  12   17.54    3.52
  -4  -8 -12   17.95    3.69
   4   8  13   25.48    3.31
  -4  -9   7   12.58    2.41
  -4  -9   6   -0.43    1.92
  -4  -9   6   -0.33    2.35
  -4  -9   5   79.28    6.81
  -4  -9   5   72.02    6.93
  -4  -9   4    0.78    2.84
  -4  -9   4    0.47    2.90
  -4  -9   3   -3.36    2.57
  -4  -9   3    1.27    3.31
  -4  -9   2  210.41   13.87
  -4  -9   2  228.90   14.65
  -4  -9   1  108.84    9.63
  -4  -9   1  110.17   10.05
  -4  -9   0  322.99   18.32
  -4  -9   0  318.92   18.46
  -4  -9  -1    7.94    3.77
  -4  -9  -1   18.92    5.11
  -4  -9  -2   27.66    5.69
  -4  -9  -2   29.96    5.67
  -4  -9  -3  217.47   14.62
  -4  -9  -4   15.27    4.58
  -4  -9  -5   58.91    7.53
  -4  -9  -6  302.89   17.72
  -4  -9  -7   18.46    4.78
  -4  -9  -8   29.94    5.26
  -4  -9  -9   55.08    6.58
  -4  -9 -10    2.56    2.68
   4   9  11   11.06    2.71
  -4  -9 -11   12.97    2.96
   4   9  12    9.64    2.24
  -4 -10   5   62.46    4.99
  -4 -10   4    6.16    2.07
  -4 -10   4   12.57    3.07
  -4 -10   3  166.59    9.91
  -4 -10   3  181.45   10.90
  -4 -10   2   11.53    3.33
  -4 -10   2    9.89    3.56
  -4 -10   1  116.47    8.73
  -4 -10   1  104.80    8.97
  -4 -10   0    5.14    2.67
  -4 -10   0    4.77    3.65
  -4 -10  -1   47.61    6.05
  -4 -10  -1   59.12    7.02
  -4 -10  -2   71.43    7.53
  -4 -10  -3   25.16    4.83
  -4 -10  -4   67.08    7.30
  -4 -10  -5   14.95    4.05
  -4 -10  -6    4.73    3.13
  -4 -10  -7   36.06    5.33
  -4 -10  -8    5.84    2.91
  -4 -10  -9    0.28    2.28
   4  10  10   -4.33    1.87
  -4 -10 -10   -0.92    2.06
  -4 -10 -11   14.80    2.36
  -4 -11   1   19.03    2.76
  -4 -11   0   36.54    4.08
  -4 -11  -1    1.53    2.00
  -4 -11  -2    5.68    2.27
  -4 -11  -3    0.47    2.10
  -4 -11  -4    0.82    1.99
  -4 -11  -5    5.07    2.38
  -4 -11  -6   33.78    4.29
  -4 -11  -7   14.30    2.96
  -4 -11  -8    5.95    2.30
  -4 -11  -9   -0.68    1.60
   5  -9  -3    5.11    1.80
   5  -9  -2   29.74    3.34
   5  -9  -1    7.50    1.93
   5  -9   1   -0.18    1.12
   5  -8  -9    4.69    1.83
   5  -8  -8    1.44    1.88
   5  -8  -7    3.69    2.49
   5  -8  -6   -0.69    2.36
   5  -8  -5   22.06    3.80
   5  -8  -4   10.21    3.08
   5  -8  -3    3.41    2.35
   5  -8  -2   11.42    2.84
   5  -8  -1   33.45    4.33
   5  -8   0    2.82    2.27
   5  -8   1   15.60    3.32
   5  -8   2   24.15    3.85
   5  -8   3    1.24    1.91
   5  -8   4   46.78    3.87
   5  -8   4   45.38    3.93
   5  -7 -11    0.27    1.39
   5  -7 -10    5.21    2.26
   5  -7  -9    0.02    2.26
   5  -7  -8   81.02    7.58
   5  -7  -7   11.60    3.84
   5  -7  -6   24.62    4.76
   5  -7  -5   -0.99    2.87
   5  -7  -4   16.07    4.24
   5  -7  -3   27.24    5.18
   5  -7  -2    6.66    2.76
   5  -7  -1  166.74   11.86
   5  -7   0  201.39   12.85
   5  -7   1    5.68    2.99
   5  -7   2    9.34    3.32
   5  -7   3   19.99    4.37
   5  -7   4    1.71    2.36
   5  -7   5    8.88    2.67
   5  -7   5   10.78    2.71
   5  -7   6   58.36    4.76
   5  -6 -12    3.64    1.62
   5  -6 -11   12.03    2.97
   5  -6 -10   17.04    3.89
   5  -6  -9   -0.31    2.52
   5  -6  -8  114.30    9.84
   5  -6  -7   25.11    4.93
   5  -6  -6  157.48   12.27
   5  -6  -5   15.48    4.42
   5  -6  -4   18.89    4.78
   5  -6  -3   -9.65    4.03
   5  -6  -2   17.60    4.73
   5  -6  -1   60.43    7.84
   5  -6   0   46.69    6.43
   5  -6   1   42.17    6.48
   5  -6   2   60.98    7.32
   5  -6   3    5.40    3.78
   5  -6   3    6.92    3.37
   5  -6   4   -1.01    3.34
   5  -6   5    4.60    3.42
   5  -6   6    9.37    3.21
   5  -6   6    9.13    3.24
   5  -6   7   67.28    5.91
   5  -6   8    4.17    1.81
  -5   5  12    0.76    1.78
   5  -5 -12    4.08    2.34
  -5   5  11    0.50    2.36
   5  -5 -11    0.88    2.89
  -5   5  10   -0.29    2.43
   5  -5 -10    1.19    2.64
  -5   5   9  105.10    9.20
   5  -5  -9  112.24    9.80
  -5   5   8   16.15    3.66
   5  -5  -8   13.68    4.33
   5  -5  -7  152.05   12.16
   5  -5  -6    5.15    3.36
   5  -5  -5    1.26    2.61
   5  -5  -4    8.89    3.70
   5  -5  -3   44.56    6.90
   5  -5  -2    4.96    3.69
   5  -5  -1  345.97   20.06
   5  -5   0  342.37   19.82
   5  -5   1   16.33    4.35
   5  -5   2   15.49    4.24
   5  -5   3    4.10    3.45
   5  -5   4   -1.52    3.27
   5  -5   4   -7.31    3.31
   5  -5   5    3.20    3.26
   5  -5   5    0.25    2.11
   5  -5   6   24.72    5.22
   5  -5   7   16.16    4.48
   5  -5   8   17.16    3.78
   5  -5   9    1.07    1.84
  -5   4  13    2.60    2.08
  -5   4  12   18.66    3.82
   5  -4 -12   19.69    3.31
  -5   4  11    4.08    2.87
   5  -4 -11    7.30    3.00
  -5   4  10   32.75    5.60
   5  -4 -10   24.90    5.01
  -5   4   9    4.84    3.45
   5  -4  -9   -1.29    2.73
  -5   4   8  308.93   17.97
   5  -4  -8  305.61   18.25
  -5   4   7    4.28    3.73
   5  -4  -7    5.52    3.35
  -5   4   6  236.81   15.11
   5  -4  -6  212.26   14.96
   5  -4  -5    5.65    3.08
   5  -4  -4   16.71    4.52
   5  -4  -3   16.68    3.82
   5  -4  -2   16.08    4.77
   5  -4  -1   -5.06    3.51
   5  -4   0  101.02   11.06
   5  -4   0   95.61    9.52
   5  -4   1   17.54    4.66
   5  -4   1   17.59    4.67
   5  -4   2   17.88    5.54
   5  -4   2   25.07    5.71
   5  -4   3    3.05    2.84
   5  -4   4   47.65    6.92
   5  -4   5    1.99    2.06
   5  -4   5    1.12    3.03
   5  -4   5    7.48    2.84
   5  -4   6   98.39    8.90
   5  -4   6   83.97    9.08
   5  -4   6   95.08    8.90
   5  -4   7   11.25    3.54
   5  -4   7   13.11    4.30
   5  -4   8   26.38    4.55
   5  -4   8   25.54    4.97
   5  -4   9   14.12    3.69
   5  -4  10    5.44    2.67
  -5   3  14    5.12    1.69
  -5   3  13   26.36    4.06
  -5   3  12   -0.59    3.20
  -5   3  11   -5.74    3.62
   5  -3 -11    3.56    2.33
  -5   3  10    4.76    3.56
   5  -3 -10    8.57    3.32
  -5   3   9   35.66    5.98
   5  -3  -9   48.30    6.56
  -5   3   8    0.98    3.26
   5  -3  -8    3.35    2.86
  -5   3   7   52.50    7.17
   5  -3  -7   55.03    7.47
  -5   3   6   -7.62    3.33
   5  -3  -6    1.79    3.28
  -5   3   5   23.48    4.86
   5  -3  -5   20.36    4.50
   5  -3  -4    1.41    2.50
   5  -3  -3   -2.87    2.87
   5  -3  -2   45.86    6.37
   5  -3  -1  221.53   14.58
   5  -3   0   -0.75    1.80
   5  -3   0    1.49    3.39
   5  -3   1  170.90   11.92
   5  -3   1  155.40   13.13
   5  -3   1  132.87   11.20
   5  -3   2   69.75    8.88
   5  -3   2   67.01    8.22
   5  -3   2   71.48    8.00
   5  -3   3   -3.28    2.47
   5  -3   3    0.45    2.54
   5  -3   3    1.08    2.83
   5  -3   3    6.17    3.20
   5  -3   4    6.95    3.69
   5  -3   4    7.61    2.84
   5  -3   4    7.16    3.89
   5  -3   4    8.90    3.89
   5  -3   5   15.60    4.36
   5  -3   5   22.35    4.94
   5  -3   5   17.51    4.92
   5  -3   6   88.95    8.79
   5  -3   6   80.13    9.06
   5  -3   6   75.16    8.44
   5  -3   7  250.39   15.76
   5  -3   7  249.38   16.32
   5  -3   7  275.53   16.37
   5  -3   8   25.60    4.99
   5  -3   8   28.70    5.37
   5  -3   9   46.13    6.13
   5  -3   9   48.29    6.33
   5  -3  10   -1.57    2.92
   5  -3  11    4.23    2.30
  -5   2  14    2.93    1.69
  -5   2  13   12.26    3.50
  -5   2  12    6.44    3.60
  -5   2  11    5.42    3.15
  -5   2  10    1.30    2.90
  -5   2   9    4.62    3.78
   5  -2  -9    0.66    2.64
   5  -2  -8  126.25   10.59
  -5   2   7  138.46   12.57
  -5   2   7  121.25   10.97
   5  -2  -7  133.36   11.06
  -5   2   6   -5.46    3.62
  -5   2   6   -3.28    2.92
   5  -2  -6    2.85    3.10
  -5   2   5   -5.67    3.42
  -5   2   5   -2.22    2.57
   5  -2  -5    1.71    1.88
  -5   2   4   14.02    3.93
   5  -2  -3   77.51    8.14
   5  -2  -2  436.60   21.85
   5  -2  -1  127.36   10.21
   5  -2   0  981.78   39.41
   5  -2   0 1062.73   40.49
   5  -2   1    2.63    2.11
   5  -2   1    1.70    2.97
   5  -2   1    0.26    3.45
   5  -2   2   29.53    5.27
   5  -2   2   26.40    4.93
   5  -2   3   -1.17    2.52
   5  -2   3    1.34    2.73
   5  -2   3    7.11    3.42
   5  -2   4   89.83    8.49
   5  -2   4   83.39    9.63
   5  -2   4   99.89    9.47
   5  -2   4   85.89    9.08
   5  -2   5   38.54    6.47
   5  -2   5   30.01    5.22
   5  -2   5   31.42    5.71
   5  -2   5   26.57    5.43
   5  -2   6  783.77   33.72
   5  -2   6  748.17   34.23
   5  -2   6  790.89   35.79
   5  -2   6  793.87   34.60
   5  -2   7   30.57    5.55
   5  -2   7   38.55    6.19
   5  -2   7   33.96    6.07
   5  -2   8  126.58   10.91
   5  -2   8  122.43   10.73
   5  -2   9   14.24    4.34
   5  -2   9   11.71    4.06
   5  -2   9   14.27    3.89
   5  -2  10   -1.87    3.13
   5  -2  10    4.12    3.19
   5  -2  10    4.64    2.82
   5  -2  11   -0.07    2.97
   5  -2  11   -2.79    2.77
   5  -2  12    0.71    1.49
  -5   1  13    1.32    1.99
  -5   1  12    1.18    2.49
  -5   1  12    4.92    2.73
  -5   1  11   12.33    3.96
  -5   1  11    8.91    3.15
  -5   1  10    8.92    4.08
  -5   1   9   12.09    4.53
  -5   1   8  240.27   17.21
  -5   1   8  204.74   14.91
  -5   1   7  283.64   18.66
  -5   1   7  291.42   17.60
  -5   1   6   72.72    8.57
  -5   1   6   83.15    8.69
   5  -1  -5   24.37    5.03
  -5   1   5   28.08    5.56
   5  -1  -4    3.49    2.31
  -5   1   4    5.78    3.02
  -5   1   3   36.76    5.61
   5  -1  -3   35.74    5.47
   5  -1  -2  191.64   12.82
   5  -1  -1  442.72   21.37
   5  -1   0  384.84   19.23
   5  -1   1  626.77   26.97
   5  -1   1  651.77   28.63
   5  -1   2   18.52    4.48
   5  -1   2   21.64    3.77
   5  -1   2   19.53    4.44
   5  -1   3   -2.24    3.12
   5  -1   3   -2.22    2.42
   5  -1   4    4.53    3.34
   5  -1   4    2.37    2.99
   5  -1   5   44.97    6.32
   5  -1   5   47.64    6.72
   5  -1   5   47.98    7.22
   5  -1   5   44.67    6.62
   5  -1   6   64.47    7.58
   5  -1   6   66.44    7.53
   5  -1   6   58.30    7.56
   5  -1   6   81.26    9.12
   5  -1   7  286.12   17.59
   5  -1   7  329.58   18.30
   5  -1   7  279.01   17.70
   5  -1   8    1.69    3.55
   5  -1   8   -4.79    3.57
   5  -1   9   19.60    4.97
   5  -1   9   20.27    4.59
   5  -1  10   29.79    5.70
   5  -1  10   50.55    6.12
   5  -1  11    4.26    3.27
   5  -1  11    7.34    3.14
   5  -1  11    6.87    3.06
   5  -1  12   12.57    2.77
   5  -1  12    7.46    2.70
  -5   0  13   23.35    3.66
  -5   0  13   13.25    3.02
  -5   0  12    0.02    2.25
  -5   0  12   -1.05    2.35
  -5   0  11    7.41    3.39
  -5   0  11    5.31    3.52
  -5   0  10    8.03    3.31
  -5   0  10    6.42    3.56
  -5   0   9   83.75    8.98
  -5   0   9   87.90    8.77
  -5   0   8  127.64   12.26
  -5   0   8  115.87   10.65
  -5   0   8  133.79   10.63
   5   0  -7  205.94   14.83
  -5   0   7  200.65   15.47
  -5   0   7  199.92   14.14
   5   0  -6   62.46    7.83
  -5   0   6   48.02    7.25
  -5   0   6   55.28    6.92
   5   0  -5   59.42    7.27
  -5   0   5   60.41    7.77
   5   0  -4   35.03    5.62
  -5   0   4   29.05    5.18
   5   0  -3   51.64    6.58
  -5   0   3   51.13    6.44
   5   0  -2   24.07    4.66
   5   0  -1   78.68    7.73
   5   0   0 1146.25   43.01
   5   0   1   14.03    3.56
   5   0   1   21.79    4.07
   5   0   2   39.39    5.20
   5   0   2   31.67    4.74
   5   0   3  118.26    8.82
   5   0   3  119.82    9.53
  -5   0  -3  113.28    8.71
   5   0   4   35.17    6.09
   5   0   4   34.26    5.40
   5   0   5   38.72    5.77
   5   0   5   34.18    5.99
   5   0   5   42.52    6.07
   5   0   6   71.02    8.70
   5   0   6   64.34    7.72
   5   0   6   77.96    7.90
   5   0   6   69.20    7.91
   5   0   7   15.37    4.27
   5   0   7   12.25    4.18
   5   0   7   14.42    4.54
   5   0   7   16.82    4.22
   5   0   8  129.02   11.20
   5   0   8  131.79   11.08
   5   0   9   13.47    4.64
   5   0   9   15.00    4.23
   5   0  10    3.33    3.19
   5   0  10    0.21    2.07
   5   0  11   -1.35    2.92
   5   0  11    0.89    2.63
   5   0  12    6.65    2.66
   5   0  12   11.30    3.22
   5   0  13    1.11    1.69
  -5  -1  13   -4.79    2.52
  -5  -1  12    3.42    2.39
  -5  -1  12    1.40    2.47
  -5  -1  11    7.29    3.29
  -5  -1  11    4.07    3.47
  -5  -1  10   -0.05    2.84
  -5  -1  10    0.29    2.32
  -5  -1   9   83.57    9.01
  -5  -1   9   80.59    8.50
  -5  -1   8  722.02   32.11
  -5  -1   8  700.32   31.44
   5   1  -7  101.81   10.12
  -5  -1   7   76.20    9.36
  -5  -1   7  100.54    9.66
  -5  -1   7   92.79    8.90
   5   1  -6  158.84   12.81
  -5  -1   6  173.53   12.45
  -5  -1   6  154.63   13.05
  -5  -1   6  171.64   11.99
   5   1  -5   30.61    5.42
  -5  -1   5   20.70    4.65
   5   1  -4  131.18   10.86
  -5  -1   4  136.76   11.12
   5   1  -3  124.54   10.06
   5   1  -2    8.61    3.55
   5   1  -1   95.99    8.56
   5   1   0  281.98   15.58
   5   1   1  154.26   10.90
   5   1   1  189.52   10.77
   5   1   2  212.77   13.12
   5   1   2  257.68   13.15
   5   1   3   97.97    8.11
   5   1   3  102.17    7.91
   5   1   4   61.39    6.50
  -5  -1  -4   64.44    7.11
   5   1   5    3.35    2.95
  -5  -1  -5    2.33    2.32
  -5  -1  -6    9.89    3.87
   5   1   6   17.00    4.79
   5   1   6   13.42    3.70
   5   1   6   11.84    3.63
   5   1   6   11.59    3.57
   5   1   7   -0.11    3.13
   5   1   7    0.82    2.89
   5   1   7   -3.69    3.10
   5   1   7   -1.91    3.14
   5   1   8   55.32    7.48
   5   1   8   59.08    8.43
   5   1   8   70.21    8.06
   5   1   9   71.58    8.26
   5   1   9   57.47    7.50
   5   1  10    3.05    3.26
   5   1  11    4.42    3.35
   5   1  12   -2.08    2.70
   5   1  13   23.58    3.76
  -5  -2  13   32.35    3.90
  -5  -2  12   23.91    4.37
  -5  -2  11   -0.52    1.75
  -5  -2  11    2.57    3.07
  -5  -2  10   29.16    5.01
  -5  -2  10   19.33    4.79
  -5  -2   9   24.19    5.31
  -5  -2   9   23.15    5.09
  -5  -2   8    4.85    3.11
  -5  -2   8    9.21    3.97
  -5  -2   7  127.63   11.91
  -5  -2   7  130.56   10.77
  -5  -2   7  109.93   10.19
   5   2  -6   21.21    4.75
  -5  -2   6   18.03    4.73
  -5  -2   6   18.61    4.22
  -5  -2   6   21.65    4.27
   5   2  -5   23.36    5.01
  -5  -2   5   11.57    3.82
   5   2  -4    5.27    2.78
   5   2  -3   91.65    8.75
   5   2  -2   47.12    6.39
   5   2  -1  266.11   15.39
   5   2   0   87.14    8.06
   5   2   1   84.31    7.81
   5   2   2   42.66    5.54
   5   2   3   12.06    3.60
   5   2   4    1.24    2.04
  -5  -2  -4    7.33    3.35
   5   2   5   11.90    4.32
  -5  -2  -5   11.14    3.67
  -5  -2  -6  376.77   19.85
   5   2   6  380.63   20.22
   5   2   6  366.60   21.34
   5   2   6  394.04   20.36
  -5  -2  -6  410.75   21.46
   5   2   6  367.93   19.68
   5   2   7  130.39   11.70
   5   2   7  123.40   10.63
   5   2   7  116.76   10.37
   5   2   8  488.34   24.64
   5   2   8  481.75   24.53
   5   2   8  503.18   26.33
   5   2   9    7.54    3.60
   5   2   9    2.79    3.34
   5   2   9   -3.94    2.59
   5   2  10  104.09    9.84
   5   2  10  114.66   10.53
   5   2  10  116.10    9.77
   5   2  11    7.81    3.46
   5   2  12   24.20    4.83
   5   2  13    0.47    2.10
   5   2  14   28.17    3.57
  -5  -3  13    1.34    1.69
  -5  -3  12    6.20    2.68
  -5  -3  11    3.63    3.27
  -5  -3  10    3.29    3.47
  -5  -3   9   -1.07    2.24
  -5  -3   9    2.15    3.06
  -5  -3   8  118.47   10.07
  -5  -3   8  103.58    9.91
  -5  -3   7   30.08    5.63
  -5  -3   7   28.05    5.75
  -5  -3   6   68.75    7.54
  -5  -3   6   68.46    8.06
  -5  -3   5   -1.56    2.12
  -5  -3   5   -1.21    1.93
   5   3  -4   43.25    6.73
   5   3  -3    1.11    2.91
   5   3  -2   18.89    4.31
   5   3  -1   19.43    4.54
   5   3   0 1344.52   49.73
   5   3   1  224.99   13.86
   5   3   2  438.10   21.12
   5   3   3  114.31    9.38
   5   3   4   15.55    3.77
  -5  -3  -4   15.45    4.29
   5   3   5  125.56    9.88
  -5  -3  -5  126.44   11.07
   5   3   6  194.33   13.38
   5   3   6  182.63   13.98
  -5  -3  -6  186.78   13.99
   5   3   7  158.96   12.16
   5   3   7  149.54   12.69
   5   3   7  146.93   11.80
   5   3   8  202.73   14.22
   5   3   8  214.90   14.83
   5   3   8  198.41   15.16
   5   3   9  235.76   15.30
   5   3   9  220.75   15.32
   5   3  10   15.88    4.20
   5   3  10   13.42    4.42
   5   3  10   10.95    3.93
   5   3  11    2.94    3.39
   5   3  11    1.98    3.40
   5   3  11    4.60    2.95
   5   3  12   -6.57    2.86
   5   3  12    0.36    2.21
   5   3  13   17.28    3.06
   5   3  14   -0.55    1.99
  -5  -4  12   -1.39    2.02
  -5  -4  11   29.98    4.65
  -5  -4  11   27.18    4.31
  -5  -4  10   -5.51    3.24
  -5  -4   9   28.27    5.52
  -5  -4   8   49.57    6.82
  -5  -4   7  308.05   18.37
  -5  -4   6    5.26    3.19
  -5  -4   5    4.56    2.87
  -5  -4   5    0.92    3.19
   5   4  -4    9.17    4.22
  -5  -4   4    3.86    2.87
  -5  -4   4   14.97    4.24
   5   4  -3  142.97   11.81
   5   4  -2   -3.49    2.89
   5   4  -1  555.33   26.13
   5   4   0  125.20   10.34
   5   4   1  363.95   19.38
   5   4   2   -0.35    2.89
   5   4   3   61.35    7.35
   5   4   4  132.41   10.90
  -5  -4  -4  156.40   12.17
  -5  -4  -5   31.90    5.25
   5   4   5   33.29    5.64
  -5  -4  -5   24.27    5.64
   5   4   6   95.25    9.15
   5   4   6   90.21    9.27
   5   4   6  103.84   10.21
  -5  -4  -6  105.76   10.62
   5   4   7  102.60    9.57
   5   4   8  216.29   14.30
   5   4   8  189.44   14.26
   5   4   9   14.80    4.47
   5   4   9   10.18    3.66
   5   4  10   40.96    5.87
   5   4  10   30.69    5.86
   5   4  11    9.17    3.71
   5   4  11    2.62    3.45
   5   4  12   -0.37    2.00
   5   4  13   -3.91    2.06
   5   4  14   15.53    2.79
  -5  -5  11    6.72    2.33
  -5  -5  10   12.08    3.68
  -5  -5   9   10.03    3.73
  -5  -5   9    4.99    3.34
  -5  -5   8  118.43   10.17
  -5  -5   7  107.21   10.05
  -5  -5   6  268.24   16.90
  -5  -5   5   13.36    4.51
  -5  -5   4   76.73    8.70
   5   5  -3    7.59    4.22
  -5  -5   3    9.06    4.11
   5   5  -2   90.14    9.57
  -5  -5   2   97.53    9.36
   5   5  -1   38.46    6.24
   5   5   0  718.71   32.08
   5   5   1   36.40    6.11
   5   5   2   60.19    7.75
   5   5   3  159.99   12.48
  -5  -5  -3  186.20   13.36
  -5  -5  -4    2.67    2.49
   5   5   4    4.33    3.71
  -5  -5  -4   -1.29    2.56
   5   5   5   21.06    5.33
   5   5   5   21.77    4.67
  -5  -5  -5   33.63    5.35
  -5  -5  -5   34.73    6.24
   5   5   6  254.32   15.52
   5   5   6  239.95   16.05
  -5  -5  -6  237.63   15.17
  -5  -5  -6  237.71   16.71
   5   5   7    5.88    3.55
  -5  -5  -7    3.68    3.41
   5   5   8   81.93    9.14
  -5  -5  -8  110.73    9.60
   5   5   9   26.91    5.42
  -5  -5  -9   31.73    5.15
   5   5  10   -1.80    2.89
  -5  -5 -10    4.56    3.04
   5   5  11   -0.83    3.43
   5   5  11    3.41    2.61
   5   5  12    4.40    2.85
   5   5  13    0.67    2.00
   5   5  14   23.57    2.79
   5   5  14   15.65    2.70
  -5  -6  10   -1.38    1.99
  -5  -6   9   57.91    6.37
  -5  -6   8   91.21    8.66
  -5  -6   8   97.80    8.12
  -5  -6   7   87.96    9.03
  -5  -6   7  107.09    9.04
  -5  -6   6    6.14    3.33
  -5  -6   6    7.14    3.49
  -5  -6   5   21.34    4.80
  -5  -6   5   20.31    4.46
  -5  -6   4   23.75    5.50
  -5  -6   3    5.69    3.64
   5   6  -2   23.55    5.15
  -5  -6   2   12.68    4.64
   5   6  -1   -7.32    3.88
  -5  -6   1   -7.24    3.32
   5   6   0    3.61    3.57
  -5  -6   0    8.78    3.71
   5   6   1  227.36   16.12
  -5  -6  -1  266.95   16.13
   5   6   2    3.43    3.21
  -5  -6  -2    1.94    3.83
  -5  -6  -2   -2.58    2.54
   5   6   3    0.50    3.35
  -5  -6  -3   -0.21    1.95
  -5  -6  -3    2.67    2.93
   5   6   4    5.13    3.16
  -5  -6  -4    4.21    2.49
  -5  -6  -4    6.45    3.56
  -5  -6  -5   57.45    7.29
   5   6   5   57.26    8.00
  -5  -6  -5   62.18    8.13
   5   6   6  189.62   14.77
  -5  -6  -6  201.30   14.07
  -5  -6  -7    2.24    3.17
   5   6   8   25.27    5.46
  -5  -6  -8   20.37    4.88
   5   6   9  216.89   14.90
  -5  -6  -9  240.83   15.00
   5   6  10   22.42    4.76
  -5  -6 -10   19.49    4.25
   5   6  11    9.48    3.56
  -5  -6 -11    5.05    2.89
   5   6  12    1.13    2.47
   5   6  13   20.78    3.68
  -5  -7   9   -0.37    1.81
  -5  -7   8   20.65    3.72
  -5  -7   8   21.41    3.49
  -5  -7   7  106.12    8.96
  -5  -7   7  116.88    8.82
  -5  -7   6   30.56    5.46
  -5  -7   6   30.85    5.11
  -5  -7   5   -1.83    2.62
  -5  -7   5    4.57    3.41
  -5  -7   4    2.24    3.23
  -5  -7   4   12.94    3.93
  -5  -7   3   20.09    5.05
  -5  -7   3   26.86    5.42
  -5  -7   2   -0.17    2.61
  -5  -7   2    4.79    3.34
   5   7  -1   34.41    6.71
  -5  -7   1   31.27    5.82
  -5  -7   1   44.06    6.77
   5   7   0   12.20    4.55
  -5  -7   0    5.70    4.05
  -5  -7   0   -1.51    3.40
   5   7   1  145.04   13.11
  -5  -7  -1  153.40   12.36
  -5  -7  -1  181.50   12.92
  -5  -7  -1  151.14   12.57
   5   7   2   18.53    5.76
  -5  -7  -2   28.24    5.70
  -5  -7  -2   25.76    5.80
  -5  -7  -2   28.31    5.39
   5   7   3   19.91    5.85
  -5  -7  -3   23.02    5.06
  -5  -7  -3   21.97    4.89
   5   7   4   32.10    6.50
  -5  -7  -4   37.73    6.27
  -5  -7  -4   42.25    6.60
  -5  -7  -5    2.12    3.32
  -5  -7  -6   61.55    7.78
  -5  -7  -7    2.49    2.87
   5   7   8  124.24   10.54
  -5  -7  -8  122.52   10.55
   5   7   9   -0.23    2.96
  -5  -7  -9    2.98    3.40
   5   7  10  131.21   10.12
  -5  -7 -10  116.22    9.50
   5   7  11    6.95    3.00
  -5  -7 -11    3.29    2.63
   5   7  12    8.77    2.97
   5   7  13   31.55    3.80
  -5  -8   8   23.58    3.09
  -5  -8   7   20.56    3.77
  -5  -8   7   19.15    3.17
  -5  -8   6   16.96    3.86
  -5  -8   6   21.07    4.05
  -5  -8   5    6.06    3.26
  -5  -8   5    6.88    3.54
  -5  -8   4    3.50    3.24
  -5  -8   4   -2.33    3.17
  -5  -8   3    8.38    3.87
  -5  -8   3    9.04    3.98
  -5  -8   2    5.19    3.35
  -5  -8   2    1.01    3.12
  -5  -8   1   61.92    7.60
  -5  -8   1   75.36    8.28
  -5  -8   0  252.98   16.40
  -5  -8   0  273.53   16.42
  -5  -8  -1  140.55   11.74
  -5  -8  -1  159.60   12.20
  -5  -8  -2    7.96    3.94
  -5  -8  -2   10.24    4.63
  -5  -8  -3   75.44    8.46
  -5  -8  -4    9.22    3.93
  -5  -8  -5  141.46   11.61
  -5  -8  -6   14.52    4.52
  -5  -8  -7  182.16   13.03
   5   8   8   -1.07    2.48
  -5  -8  -8   -0.95    2.96
   5   8   9  146.48   10.34
  -5  -8  -9  147.08   10.78
   5   8  10   34.35    4.92
  -5  -8 -10   33.43    5.17
  -5  -8 -11    2.43    2.44
   5   8  12    5.86    2.37
  -5  -9   6   19.97    3.01
  -5  -9   6   15.85    2.81
  -5  -9   5    0.22    1.90
  -5  -9   5    7.66    2.73
  -5  -9   4   89.34    7.65
  -5  -9   4   94.32    7.64
  -5  -9   3   38.28    5.37
  -5  -9   3   44.07    5.83
  -5  -9   2   44.65    6.22
  -5  -9   2   52.11    6.42
  -5  -9   1  100.54    9.19
  -5  -9   1  118.61    9.72
  -5  -9   0  100.70    9.42
  -5  -9   0   99.87    9.13
  -5  -9  -1   84.61    8.58
  -5  -9  -1   88.97    8.66
  -5  -9  -2   95.98    9.28
  -5  -9  -3    9.27    3.83
  -5  -9  -4  139.15   11.13
  -5  -9  -5    3.70    3.02
  -5  -9  -6   47.01    6.60
   5   9   7    5.03    2.40
  -5  -9  -7    2.73    3.03
  -5  -9  -8   92.18    8.29
  -5  -9  -9    0.51    2.50
  -5  -9 -10   21.31    3.73
   5   9  11   17.71    3.02
  -5  -9 -11   20.43    3.23
  -5 -10   4   14.20    2.60
  -5 -10   4   12.81    2.58
  -5 -10   3   44.23    4.52
  -5 -10   3   45.22    4.62
  -5 -10   2   26.67    4.00
  -5 -10   2   27.25    4.24
  -5 -10   1    4.81    2.29
  -5 -10   1    7.79    3.14
  -5 -10   0   95.40    8.06
  -5 -10  -1   91.35    8.02
  -5 -10  -2    0.61    2.61
  -5 -10  -3  108.94    9.07
  -5 -10  -4    7.16    3.55
  -5 -10  -5    6.80    3.62
  -5 -10  -6    5.99    3.47
  -5 -10  -7    3.02    2.99
  -5 -10  -8   53.00    5.60
  -5 -10  -9   12.62    3.00
   5  10  10    0.49    1.26
  -5 -10 -10    0.54    1.57
  -5 -11   1   18.32    2.60
  -5 -11   0    2.50    1.88
  -5 -11  -1   24.46    3.46
  -5 -11  -2    1.86    2.14
  -5 -11  -3    1.08    1.91
  -5 -11  -4    0.08    1.73
  -5 -11  -5   -1.08    1.86
  -5 -11  -6    4.03    2.22
  -5 -11  -7   25.64    3.29
  -5 -11  -8    0.73    1.19
   6  -8  -6   18.84    2.58
   6  -8  -5    0.70    1.30
   6  -8  -4    4.69    1.90
   6  -8  -3    4.91    1.87
   6  -8  -2    1.41    1.34
   6  -8  -1    1.09    1.65
   6  -8   0   18.69    2.87
   6  -8   1    1.16    1.17
   6  -7  -9    2.19    1.50
   6  -7  -8    3.57    2.08
   6  -7  -7   55.84    5.55
   6  -7  -6    4.49    2.81
   6  -7  -5   38.46    5.17
   6  -7  -4    9.24    3.13
   6  -7  -3    1.20    2.22
   6  -7  -2    1.74    2.40
   6  -7  -1    6.52    2.45
   6  -7   0   29.11    4.38
   6  -7   1  115.22    8.66
   6  -7   1  119.11    7.67
   6  -7   2    7.16    2.62
   6  -7   3   23.47    3.60
   6  -7   4    8.85    2.10
   6  -6 -10    1.40    1.67
   6  -6  -9    4.40    2.52
   6  -6  -8   65.69    6.55
   6  -6  -7   68.20    6.99
   6  -6  -6  164.40   11.49
   6  -6  -5   25.99    4.98
   6  -6  -4   39.26    5.94
   6  -6  -3   48.73    6.63
   6  -6  -2   70.70    7.63
   6  -6  -1    2.08    2.84
   6  -6   0  229.67   14.34
   6  -6   1   28.81    4.80
   6  -6   2  209.94   13.45
   6  -6   2  224.99   12.98
   6  -6   3    0.43    2.61
   6  -6   3    5.28    2.40
   6  -6   4    5.25    2.71
   6  -6   4   12.77    2.52
   6  -6   5    9.45    2.83
   6  -6   6    5.04    1.87
   6  -5 -11    1.17    1.64
  -6   5  10    3.98    1.73
   6  -5 -10    4.27    2.27
  -6   5   9    2.10    2.23
   6  -5  -9   -1.34    2.64
   6  -5  -8   73.50    7.53
   6  -5  -7   88.28    8.66
   6  -5  -6   27.37    5.28
   6  -5  -5   65.14    7.71
   6  -5  -4    2.73    3.24
   6  -5  -3    0.03    2.84
   6  -5  -2    0.80    3.02
   6  -5  -1    0.03    3.04
   6  -5   0   37.15    6.35
   6  -5   1   87.74    8.87
   6  -5   2    5.07    3.20
   6  -5   3   19.44    4.91
   6  -5   3   16.10    4.42
   6  -5   4   -0.88    3.11
   6  -5   4    3.54    2.48
   6  -5   5    2.14    2.57
   6  -5   5    1.74    2.15
   6  -5   6   10.07    3.34
   6  -5   7    0.27    2.04
   6  -5   8   23.51    2.85
  -6   4  12    3.13    1.76
  -6   4  11    3.57    2.14
   6  -4 -11    0.12    1.88
  -6   4  10    2.76    2.42
   6  -4 -10    2.49    2.55
  -6   4   9    5.66    3.02
   6  -4  -9    3.26    2.26
  -6   4   8    5.59    2.90
   6  -4  -8    3.02    2.60
  -6   4   7   30.44    5.14
   6  -4  -7   33.87    5.56
   6  -4  -6  100.64    9.69
   6  -4  -5    3.64    2.66
   6  -4  -4    6.71    3.70
   6  -4  -3    2.66    2.96
   6  -4  -2   39.16    6.79
   6  -4  -1    6.09    4.10
   6  -4   0   97.46    9.90
   6  -4   1   13.24    4.35
   6  -4   2   53.23    7.19
   6  -4   3   -0.45    2.43
   6  -4   4    5.48    3.57
   6  -4   4   -1.46    2.46
   6  -4   5   62.01    7.49
   6  -4   5   74.52    7.58
   6  -4   6   -2.13    2.03
   6  -4   6   -2.44    3.06
   6  -4   6    1.94    2.42
   6  -4   7   16.90    3.23
   6  -4   7   23.97    4.41
   6  -4   8   49.93    5.27
   6  -4   9    0.17    1.53
  -6   3  12    5.44    2.57
  -6   3  11    2.20    2.29
  -6   3  10    7.93    3.61
   6  -3 -10    4.77    2.33
  -6   3   9   -0.81    2.86
   6  -3  -9    4.31    2.53
  -6   3   8   16.45    4.53
   6  -3  -8   20.76    4.86
  -6   3   7   32.62    5.99
   6  -3  -7   32.96    5.43
  -6   3   6   19.43    4.88
   6  -3  -6   25.68    5.24
  -6   3   5   43.53    6.58
   6  -3  -5   42.47    6.40
   6  -3  -4    5.15    3.58
   6  -3  -3    1.52    3.42
   6  -3  -2    2.62    2.48
   6  -3  -1   16.31    4.69
   6  -3  -1   14.96    5.13
   6  -3   0   55.62    7.77
   6  -3   0   48.57    7.58
   6  -3   1   46.10    7.24
   6  -3   1   39.49    7.06
   6  -3   2   40.00    6.58
   6  -3   3  105.97   10.18
   6  -3   4    0.52    1.45
   6  -3   4    4.47    3.17
   6  -3   4    3.54    3.54
   6  -3   5   12.72    3.48
   6  -3   5    6.45    3.54
   6  -3   5    5.53    3.69
   6  -3   6   -1.54    2.18
   6  -3   6    1.81    2.88
   6  -3   6    3.15    2.72
   6  -3   7    2.67    2.49
   6  -3   7    3.75    3.52
   6  -3   7    6.12    2.89
   6  -3   8   14.54    3.70
   6  -3   8   11.54    3.67
   6  -3   9  118.67    8.16
   6  -3   9  111.13    7.90
   6  -3  10   -3.10    1.70
  -6   2  13   23.00    3.07
  -6   2  12    1.46    2.44
  -6   2  11    9.46    3.17
  -6   2  10    2.20    3.05
  -6   2   9   13.81    4.38
  -6   2   8   13.39    4.55
   6  -2  -8    2.11    2.66
  -6   2   7   77.09    8.62
   6  -2  -7   83.91    8.43
  -6   2   6   20.59    4.95
   6  -2  -6   23.29    4.86
  -6   2   5  194.49   13.96
   6  -2  -5  195.75   13.88
  -6   2   4   21.21    4.72
   6  -2  -4   22.05    5.08
  -6   2   3   -4.01    2.76
   6  -2  -3    7.40    2.90
   6  -2  -2   31.09    5.74
   6  -2  -1  113.49   10.28
   6  -2   0   34.07    6.49
   6  -2   0   26.61    5.57
   6  -2   0   37.41    6.73
   6  -2   1  131.44   11.76
   6  -2   1  127.01   11.53
   6  -2   1  136.73   11.42
   6  -2   2  195.77   14.69
   6  -2   2  237.47   14.03
   6  -2   2  194.78   15.45
   6  -2   2  197.94   14.44
   6  -2   3   50.71    6.44
   6  -2   3   36.55    7.05
   6  -2   3   35.87    7.23
   6  -2   3   36.71    6.24
   6  -2   4  276.91   16.37
   6  -2   4  282.13   17.15
   6  -2   4  279.76   17.55
   6  -2   5  181.18   12.75
   6  -2   5  171.76   12.83
   6  -2   5  168.08   13.01
   6  -2   6   46.61    6.48
   6  -2   6   47.86    6.81
   6  -2   6   37.18    6.37
   6  -2   7   -3.51    2.90
   6  -2   7    3.07    2.47
   6  -2   7    4.55    3.00
   6  -2   8   80.80    8.03
   6  -2   8   83.15    8.10
   6  -2   9    1.93    2.34
   6  -2   9    3.08    2.82
   6  -2  10   55.32    5.72
   6  -2  10   58.56    5.17
  -6   1  13    1.10    1.52
  -6   1  12   16.78    3.48
  -6   1  11   -0.90    2.54
  -6   1  10   -1.58    2.78
  -6   1   9    2.23    3.16
  -6   1   8    6.08    3.33
  -6   1   7    9.37    4.08
  -6   1   6  216.78   15.99
  -6   1   6  192.94   14.21
   6  -1  -5    4.18    3.50
  -6   1   5   11.81    3.77
   6  -1  -5   17.38    4.09
   6  -1  -4  216.05   15.69
  -6   1   4  203.10   14.32
   6  -1  -4  250.20   14.94
   6  -1  -3    3.92    2.97
  -6   1   3    2.61    2.71
   6  -1  -3    4.75    2.66
   6  -1  -2    6.31    3.17
  -6   1   2    6.71    2.88
   6  -1  -1  148.22   12.04
   6  -1  -1  151.61   11.46
   6  -1   0   61.62    7.27
   6  -1   0   56.43    7.10
   6  -1   0   56.95    7.33
   6  -1   1  191.36   13.30
   6  -1   1  188.10   14.17
   6  -1   1  191.92   13.39
  -6   1  -2  199.50   13.55
   6  -1   2  224.21   13.76
   6  -1   2  218.96   15.60
   6  -1   2  224.52   15.62
   6  -1   2  209.52   14.38
  -6   1  -3  129.07   10.24
   6  -1   3  123.90   10.40
   6  -1   3  130.51   12.00
   6  -1   3  141.44   12.07
   6  -1   3  122.86   10.86
   6  -1   4   -0.13    3.05
   6  -1   4    1.24    2.59
   6  -1   4   -1.86    2.96
   6  -1   4    7.63    3.92
   6  -1   5    9.41    3.80
   6  -1   5   11.80    3.85
   6  -1   5    9.10    4.41
   6  -1   6    6.81    3.33
   6  -1   6    4.66    3.23
   6  -1   7   -0.30    3.12
   6  -1   7    8.83    3.77
   6  -1   7    3.16    3.33
   6  -1   8    0.81    2.89
   6  -1   8   -0.99    2.74
   6  -1   9   94.54    8.81
   6  -1   9  105.75    8.62
   6  -1  10    0.33    2.48
   6  -1  10    0.36    2.53
   6  -1  11    2.22    2.23
  -6   0  12   -0.47    2.29
  -6   0  11    3.13    2.83
  -6   0  10    1.80    3.23
  -6   0   9  176.72   13.29
  -6   0   8    9.81    4.27
  -6   0   7  471.49   24.34
   6   0  -6  102.71   10.67
  -6   0   6   83.97   10.01
  -6   0   6   85.19    8.98
  -6   0   5  247.27   15.93
   6   0  -5  240.87   16.71
  -6   0   4   14.47    3.97
   6   0  -4   15.16    4.46
   6   0  -3   35.29    5.64
  -6   0   3   36.32    5.56
   6   0  -2    7.39    3.87
   6   0  -1  220.98   14.99
   6   0   0   66.64    7.72
   6   0   0   88.50    8.46
   6   0   1  162.60   12.53
   6   0   1  197.53   13.18
  -6   0  -2  197.92   13.57
   6   0   2  231.59   14.59
   6   0   2  223.53   14.48
   6   0   2  224.72   14.19
  -6   0  -3   55.28    6.77
   6   0   3   45.54    6.47
   6   0   3   49.98    7.47
   6   0   3   48.75    6.68
  -6   0  -4    9.55    3.30
   6   0   4   10.68    3.84
   6   0   4   15.09    4.65
   6   0   4   15.17    4.51
   6   0   5   64.28    7.53
  -6   0  -5   49.81    6.91
   6   0   5   48.36    7.26
   6   0   5   48.97    6.93
   6   0   6    5.13    3.67
   6   0   6    7.51    2.99
   6   0   6    3.89    3.41
   6   0   7    0.03    4.01
   6   0   7    2.45    2.92
   6   0   7   -1.29    3.20
   6   0   8   35.63    6.17
   6   0   9   93.67    9.11
   6   0  10   18.91    4.54
   6   0  11    4.86    3.09
   6   0  11    2.37    2.07
   6   0  12    2.32    1.78
   6   0  12    4.46    1.79
  -6  -1  12   23.95    3.48
  -6  -1  11    0.98    2.27
  -6  -1  11    4.14    2.78
  -6  -1  10    3.08    3.14
  -6  -1  10    8.17    3.39
  -6  -1   9    5.60    3.14
  -6  -1   9   13.20    3.60
  -6  -1   8    3.61    3.57
  -6  -1   8    3.58    3.23
  -6  -1   7  341.32   20.06
  -6  -1   7  385.96   19.91
   6   1  -6  300.74   19.11
  -6  -1   6  286.45   17.84
   6   1  -5   -2.37    3.63
  -6  -1   5   -1.78    2.72
   6   1  -4    2.26    2.85
  -6  -1   4   -5.18    3.63
   6   1  -3   19.80    4.25
  -6  -1   3   25.21    4.93
   6   1  -2   18.61    4.84
   6   1  -1    7.76    3.46
   6   1   0  279.08   16.87
   6   1   1   70.78    7.97
   6   1   2  175.57   12.74
  -6  -1  -3   72.62    7.92
   6   1   3   78.75    8.11
   6   1   3   72.46    7.95
  -6  -1  -3   65.96    7.76
   6   1   3   75.76    7.99
  -6  -1  -4   40.63    5.88
   6   1   4   47.62    6.76
   6   1   4   34.69    6.73
   6   1   4   35.61    5.94
  -6  -1  -5   15.79    4.27
   6   1   5   14.13    4.00
   6   1   5   29.17    4.73
   6   1   5   23.09    5.56
   6   1   5   20.19    4.91
   6   1   6   37.28    7.04
   6   1   6   38.95    6.45
   6   1   6   31.65    5.35
   6   1   6   30.81    5.62
   6   1   7   35.53    6.16
   6   1   7   28.54    5.10
   6   1   7   27.41    5.42
   6   1   8   99.34    9.77
   6   1   8  102.76    9.66
   6   1   9   45.45    6.72
   6   1   9   43.03    6.08
   6   1  10  109.25    9.76
   6   1  11   17.22    4.08
   6   1  12    0.44    2.20
   6   1  12    6.96    2.64
  -6  -2  12    1.16    1.81
  -6  -2  11    1.58    2.39
  -6  -2  11    5.27    2.81
  -6  -2  10   10.62    3.23
  -6  -2  10    5.12    3.05
  -6  -2   9    2.01    2.90
  -6  -2   9    7.05    3.49
  -6  -2   8    5.92    3.18
  -6  -2   8    6.52    3.23
  -6  -2   7    4.09    3.06
  -6  -2   7    0.08    2.55
   6   2  -6   -5.71    2.74
  -6  -2   6   -0.17    2.60
  -6  -2   6    2.36    3.15
   6   2  -5   31.11    6.13
  -6  -2   5   49.90    6.87
  -6  -2   5   37.74    6.03
   6   2  -4    1.47    3.53
  -6  -2   4    0.60    2.03
   6   2  -3    2.31    2.45
  -6  -2   3   -0.83    2.35
   6   2  -2   -4.49    2.99
  -6  -2   2    3.11    3.45
   6   2  -1    5.09    3.31
   6   2   0   94.33    9.45
   6   2   1  146.24   11.70
   6   2   2  151.68   11.86
  -6  -2  -3  231.07   14.48
   6   2   3  215.35   14.33
   6   2   3  226.28   14.71
  -6  -2  -3  208.25   14.52
  -6  -2  -4   15.94    3.72
   6   2   4    9.22    3.80
   6   2   4   20.47    4.59
  -6  -2  -4   18.75    4.73
   6   2   4   11.09    3.18
  -6  -2  -5   19.80    4.41
   6   2   5   25.54    5.00
  -6  -2  -5   29.22    5.44
   6   2   5   18.55    5.07
   6   2   5   28.17    5.41
  -6  -2  -6   15.10    4.05
   6   2   6   22.82    4.86
   6   2   6   23.00    5.00
   6   2   6   19.79    5.36
   6   2   6   24.02    5.40
   6   2   7  157.83   12.50
   6   2   7  151.41   12.01
   6   2   8    1.63    2.86
   6   2   8    2.92    2.91
   6   2   9  329.09   18.92
   6   2   9  329.34   18.80
   6   2  10   19.43    4.49
   6   2  10   16.40    4.14
   6   2  11   28.03    5.18
   6   2  12   12.22    3.31
   6   2  13   -0.11    1.42
  -6  -3  12    2.47    1.56
  -6  -3  11    3.07    2.73
  -6  -3  10    1.84    2.72
  -6  -3   9   -0.17    2.32
  -6  -3   9   -0.60    2.90
  -6  -3   8   -2.94    2.87
  -6  -3   8    0.10    2.95
  -6  -3   7   40.45    6.25
  -6  -3   7   31.08    5.64
  -6  -3   6   69.15    7.87
  -6  -3   6   60.07    7.66
   6   3  -5  124.35   11.85
  -6  -3   5  110.27   10.25
  -6  -3   5  105.17   10.04
   6   3  -4   -0.96    3.64
  -6  -3   4   19.16    4.83
   6   3  -3   -2.37    3.35
  -6  -3   3    0.94    2.13
   6   3  -2   -3.47    3.25
  -6  -3   2    1.13    2.08
   6   3  -1   -3.61    3.23
  -6  -3   1    3.48    2.60
   6   3   0   55.61    7.23
   6   3   1   62.00    7.63
  -6  -3  -2  537.23   24.50
   6   3   2  479.34   24.80
  -6  -3  -2  518.94   24.93
  -6  -3  -3   -0.59    2.77
   6   3   3    4.41    3.38
   6   3   3    9.94    4.39
  -6  -3  -4  146.83   11.51
   6   3   4  147.67   11.76
   6   3   4  166.27   12.49
  -6  -3  -4  148.87   12.32
   6   3   4  155.12   11.31
  -6  -3  -5   -0.97    2.66
   6   3   5   -3.33    3.53
  -6  -3  -5   -5.11    2.93
   6   3   5   -4.53    3.05
   6   3   6   27.25    5.54
   6   3   6   35.34    7.00
  -6  -3  -6   22.47    5.49
   6   3   7  184.66   13.73
   6   3   7  191.72   14.02
   6   3   8  167.59   12.64
   6   3   8  163.19   12.77
   6   3   9   14.18    4.45
   6   3   9   18.09    4.70
   6   3  10   90.02    8.63
   6   3  10   80.57    8.44
   6   3  11   20.20    4.16
   6   3  12    2.66    2.13
  -6  -4  11    1.22    2.07
  -6  -4  10    8.62    3.09
  -6  -4   9    0.40    2.84
  -6  -4   8   27.22    4.97
  -6  -4   7   18.72    4.09
  -6  -4   7   19.61    4.52
  -6  -4   6  299.04   17.21
  -6  -4   5  113.02   10.27
  -6  -4   5  135.04   10.95
   6   4  -4   51.60    7.91
  -6  -4   4   67.68    8.08
  -6  -4   4   64.68    7.29
   6   4  -3   59.17    8.29
  -6  -4   3   75.48    8.26
  -6  -4   3   78.59    8.19
  -6  -4   2    8.44    3.47
   6   4  -2    6.84    3.29
  -6  -4   2    6.12    3.26
  -6  -4   1  351.65   17.93
  -6  -4   1  344.33   18.81
  -6  -4   0   51.13    6.37
   6   4   0   53.57    7.74
  -6  -4   0   67.29    7.66
  -6  -4  -1  423.66   20.64
  -6  -4  -1  438.59   21.56
   6   4   2   17.89    4.69
  -6  -4  -2   28.53    4.77
  -6  -4  -3  318.87   17.79
   6   4   3  303.14   18.73
  -6  -4  -3  339.19   19.68
  -6  -4  -4   41.93    6.11
   6   4   4   48.48    6.82
   6   4   4   43.27    6.68
  -6  -4  -4   41.31    6.71
  -6  -4  -5   11.03    4.00
   6   4   5    8.99    3.92
   6   4   5   17.02    4.69
  -6  -4  -5    4.68    2.95
   6   4   6   26.58    5.57
   6   4   6   20.82    6.82
   6   4   7   19.81    4.89
   6   4   7   15.51    4.61
   6   4   8    1.46    3.13
   6   4   8   -1.22    2.81
   6   4   9   88.15    8.70
   6   4   9   84.41    8.99
   6   4  10   -3.35    3.00
   6   4  10    0.67    3.19
   6   4  10   -1.15    2.31
   6   4  11    2.40    2.40
   6   4  11    2.52    3.19
   6   4  11    2.03    2.30
   6   4  12   -2.25    1.58
  -6  -5  11    5.37    1.66
  -6  -5  10   19.45    3.69
  -6  -5   9    1.43    2.18
  -6  -5   8   37.98    5.45
  -6  -5   7   66.57    7.77
  -6  -5   6   56.14    7.18
  -6  -5   5  200.74   14.22
  -6  -5   4   56.33    6.73
  -6  -5   4   37.04    6.02
   6   5  -3    2.04    3.03
  -6  -5   3    3.19    2.94
  -6  -5   3   12.00    4.49
   6   5  -2   49.72    7.45
  -6  -5   2   37.61    6.12
  -6  -5   2   37.98    6.27
   6   5  -1   12.10    4.52
  -6  -5   1   20.11    4.64
  -6  -5   1   17.23    4.37
  -6  -5   0  135.65   10.28
   6   5   0  110.68   11.06
  -6  -5   0  125.73   10.66
  -6  -5   0  141.60   11.01
  -6  -5  -1   33.75    4.99
   6   5   1   24.15    5.46
  -6  -5  -1   41.11    6.14
  -6  -5  -2  256.63   15.36
  -6  -5  -2  283.19   16.26
  -6  -5  -3   82.29    8.04
   6   5   3   73.73    8.45
  -6  -5  -3   87.46    8.47
  -6  -5  -3   81.89    9.24
  -6  -5  -4    2.51    2.70
   6   5   4   -7.03    3.78
   6   5   4   -0.08    3.86
  -6  -5  -4    1.46    3.97
   6   5   5    1.60    3.75
   6   5   5   -2.33    3.03
  -6  -5  -5    4.36    3.95
   6   5   6   -5.18    3.43
   6   5   7   -0.46    3.18
   6   5   8   67.17    7.65
   6   5   8   44.92    6.98
   6   5   9   42.12    5.51
   6   5   9   31.72    6.06
   6   5  10   51.15    6.63
   6   5  11    2.50    2.96
   6   5  11    3.61    2.56
   6   5  12    4.70    2.27
  -6  -6  10    7.23    1.86
  -6  -6   9   29.32    4.18
  -6  -6   8   27.61    4.75
  -6  -6   7   19.70    4.57
  -6  -6   6  140.59   11.19
  -6  -6   5    5.38    3.50
  -6  -6   4   10.81    4.03
  -6  -6   3    4.08    3.26
  -6  -6   2   69.21    8.14
  -6  -6   1    2.13    3.43
   6   6   0   22.72    5.26
  -6  -6   0   28.05    5.77
   6   6   1   33.77    6.49
  -6  -6  -1   27.77    5.17
  -6  -6  -2  163.01   11.47
   6   6   2  131.32   12.26
  -6  -6  -2  150.85   12.05
  -6  -6  -2  154.92   12.85
   6   6   3    6.83    3.53
  -6  -6  -3   11.71    4.00
  -6  -6  -3   11.90    3.70
   6   6   4   18.41    4.90
  -6  -6  -4   20.14    4.86
   6   6   5  157.18   12.43
  -6  -6  -5  159.00   12.18
   6   6   6   76.82    8.37
  -6  -6  -6   80.68    8.39
   6   6   7   13.68    4.14
  -6  -6  -7   10.72    3.70
   6   6   8   41.78    6.24
  -6  -6  -8   41.43    5.55
   6   6   9  119.38   10.33
   6   6  10   43.84    6.00
   6   6  11   20.93    4.02
   6   6  11   16.78    3.53
   6   6  12    2.76    2.08
  -6  -7   9    0.10    1.31
  -6  -7   8    0.69    2.15
  -6  -7   7   57.34    6.07
  -6  -7   6    0.47    3.13
  -6  -7   5   78.99    7.97
  -6  -7   4    3.13    3.47
  -6  -7   3    4.48    3.44
  -6  -7   2    0.52    3.09
  -6  -7   1   19.00    4.87
  -6  -7   0   45.38    6.59
  -6  -7  -1  198.63   14.06
  -6  -7  -2    8.90    3.92
  -6  -7  -3  170.32   12.75
   6   7   4   91.04    8.98
  -6  -7  -4   84.99    8.93
   6   7   5    5.17    3.57
  -6  -7  -5    5.68    3.37
  -6  -7  -6   52.85    6.63
  -6  -7  -7   31.38    5.46
   6   7   8  121.51   10.52
  -6  -7  -8  142.19   10.42
   6   7   9  175.55   12.03
  -6  -7  -9  177.61   11.31
   6   7  10  147.24   10.30
  -6  -7 -10  147.95    9.18
   6   7  11    7.64    2.68
   6   7  11    5.01    2.59
   6   7  12   38.74    4.00
  -6  -8   7   36.04    3.94
  -6  -8   6   59.85    5.86
  -6  -8   5   55.05    6.19
  -6  -8   4   67.27    7.18
  -6  -8   3    0.49    2.80
  -6  -8   2    1.76    3.06
  -6  -8   1   33.55    6.00
  -6  -8   0   72.94    8.06
  -6  -8  -1   30.34    5.69
  -6  -8  -2  645.75   29.28
   6   8   3   13.60    6.04
  -6  -8  -3    4.86    3.15
  -6  -8  -4  131.02   10.77
  -6  -8  -5   31.63    5.82
  -6  -8  -6   -0.41    3.05
  -6  -8  -7   73.90    7.54
   6   8   8   43.12    6.07
  -6  -8  -8   55.18    6.37
   6   8   9   20.96    3.98
  -6  -8  -9   25.27    4.17
   6   8  10   27.52    4.02
  -6  -8 -10   25.30    3.76
   6   8  11   59.69    5.28
  -6  -9   6    7.73    1.78
  -6  -9   5   71.97    5.68
  -6  -9   4   18.94    3.53
  -6  -9   3   44.22    5.34
  -6  -9   2   21.72    4.34
  -6  -9   1   27.55    4.70
  -6  -9   0   77.54    7.72
  -6  -9  -1   11.48    4.01
  -6  -9  -2   15.54    4.51
  -6  -9  -3  146.46   10.90
  -6  -9  -4   34.90    5.45
  -6  -9  -5    1.56    3.22
  -6  -9  -6   38.34    5.28
   6   9   7    1.74    2.12
  -6  -9  -7    1.71    2.67
   6   9   8   16.32    3.33
  -6  -9  -8   23.01    3.89
   6   9   9   46.15    4.39
  -6  -9  -9   56.02    5.14
  -6  -9 -10   -2.20    1.65
  -6 -10   3    8.01    2.17
  -6 -10   2    9.05    2.62
  -6 -10   1   25.55    3.83
  -6 -10   0   45.87    5.20
  -6 -10  -1   11.24    3.19
  -6 -10  -2   85.91    7.41
  -6 -10  -3    1.46    2.51
  -6 -10  -4    0.33    2.67
  -6 -10  -5    0.28    2.35
  -6 -10  -6    3.36    2.69
  -6 -10  -7    6.75    2.60
  -6 -10  -8   -2.41    1.75
  -6 -10  -9   19.56    2.41
  -6 -11   0    5.20    1.68
  -6 -11  -1    9.14    2.03
  -6 -11  -2   28.16    3.33
  -6 -11  -3   26.95    3.43
  -6 -11  -4    2.59    1.84
  -6 -11  -5    1.55    1.69
  -6 -11  -6   -0.51    1.24
   7  -7  -6   11.11    2.09
   7  -7  -5   11.76    2.38
   7  -7  -4   57.04    4.71
   7  -7  -3    9.70    2.27
   7  -7  -2    0.99    1.18
   7  -7  -1    0.43    1.64
   7  -7  -1    0.89    1.14
   7  -7   0    5.05    1.74
   7  -7   1    3.54    1.61
   7  -6  -8    3.89    1.73
   7  -6  -7   36.26    4.19
   7  -6  -6    4.35    2.30
   7  -6  -5   26.06    4.12
   7  -6  -4   35.24    4.90
   7  -6  -3    0.64    2.53
   7  -6  -2    5.00    2.65
   7  -6  -1   25.02    4.05
   7  -6   0   14.18    3.16
   7  -6   1    3.55    2.49
   7  -6   1    1.65    2.00
   7  -6   2   48.16    5.08
   7  -6   2   49.05    4.52
   7  -6   3   15.00    2.76
   7  -6   4   18.54    2.44
   7  -5  -9    5.17    1.97
   7  -5  -8    2.65    2.21
   7  -5  -7   -2.18    2.52
   7  -5  -6   70.71    6.91
   7  -5  -5   11.96    3.84
   7  -5  -4  155.90   11.23
   7  -5  -3   83.18    8.11
   7  -5  -2   -0.89    2.59
   7  -5  -1    1.24    2.68
   7  -5   0    0.73    3.14
   7  -5   1    0.97    2.51
   7  -5   2   19.45    4.36
   7  -5   2   14.47    3.62
   7  -5   3   36.47    5.20
   7  -5   3   34.71    4.46
   7  -5   4    7.02    2.94
   7  -5   4    9.23    2.56
   7  -5   5   -1.60    1.89
  -7   4  10   -1.51    1.69
  -7   4   9    8.78    2.42
   7  -4  -9   10.45    2.63
  -7   4   8    6.36    2.31
   7  -4  -8   -0.56    2.29
   7  -4  -7    2.13    2.58
   7  -4  -6   10.55    3.59
   7  -4  -5   87.75    8.59
   7  -4  -4    1.15    2.71
   7  -4  -3    3.99    3.28
   7  -4  -2   18.54    4.81
   7  -4  -1   -0.89    2.92
   7  -4   0    7.68    3.49
   7  -4   1    0.96    2.86
   7  -4   2   14.97    4.08
   7  -4   3   75.63    7.88
   7  -4   3   70.00    7.44
   7  -4   4    4.92    3.52
   7  -4   4    1.85    2.18
   7  -4   5    0.70    2.59
   7  -4   5    7.22    2.58
   7  -4   6   -7.68    2.60
   7  -4   7   -1.01    1.45
  -7   3  11    0.61    1.67
  -7   3  10   -2.46    2.38
  -7   3   9   -4.07    2.73
  -7   3   8   14.74    3.78
   7  -3  -8   21.44    3.93
  -7   3   7   -3.78    3.25
   7  -3  -7   -3.16    2.67
  -7   3   6   36.52    5.65
   7  -3  -6   31.92    5.49
  -7   3   5   10.74    3.00
   7  -3  -5    9.14    3.48
   7  -3  -4   55.06    7.22
   7  -3  -3    2.27    2.87
   7  -3  -2   -4.31    3.45
   7  -3  -1   52.75    7.04
   7  -3   0   -1.31    2.74
   7  -3   1   10.46    4.06
   7  -3   2  143.52   11.67
   7  -3   3   35.85    5.71
   7  -3   3   37.20    6.09
   7  -3   4   88.81    8.51
   7  -3   4   78.41    8.10
   7  -3   5    1.32    2.38
   7  -3   5    7.10    3.09
   7  -3   5   -1.43    2.53
   7  -3   6    4.89    2.18
   7  -3   6   -3.66    2.51
   7  -3   6   -0.46    2.27
   7  -3   7   -0.65    1.73
   7  -3   7   -0.16    1.88
   7  -3   8   20.92    2.86
  -7   2  11   14.03    2.99
  -7   2  10   -2.94    2.52
  -7   2   9   21.81    4.43
  -7   2   8    1.33    3.04
  -7   2   7    7.12    3.78
   7  -2  -7    7.53    3.15
  -7   2   6   24.18    4.89
   7  -2  -6   20.62    4.51
  -7   2   5  315.15   18.55
   7  -2  -5  332.95   18.30
  -7   2   4   51.08    6.83
   7  -2  -4   63.64    7.46
  -7   2   3  157.70   12.03
   7  -2  -3  153.32   12.17
   7  -2  -2    2.25    3.27
   7  -2  -1    5.72    3.81
   7  -2   0    9.63    3.75
  -7   2  -1  135.71   10.64
   7  -2   1   98.53   10.14
   7  -2   2   29.34    5.70
   7  -2   3  765.84   30.47
   7  -2   3  624.16   30.73
   7  -2   4   21.41    4.49
   7  -2   4   17.04    4.35
   7  -2   4   16.41    4.62
   7  -2   5   29.06    4.68
   7  -2   5   27.87    4.78
   7  -2   5   20.40    4.84
   7  -2   6    0.11    2.45
   7  -2   6   -0.39    2.36
   7  -2   7    0.94    2.34
   7  -2   7    0.65    2.42
   7  -2   8    0.94    2.09
   7  -2   9   31.24    3.85
  -7   1  12    6.33    1.82
  -7   1  11   41.22    4.78
  -7   1  10    8.81    3.18
  -7   1   9   -5.46    3.23
  -7   1   8    5.88    3.63
  -7   1   7    8.22    3.72
  -7   1   6   48.56    6.97
  -7   1   5  120.64   10.79
  -7   1   4  194.69   14.32
   7  -1  -4  223.17   14.45
  -7   1   3  107.60   10.15
   7  -1  -3  110.30   10.01
  -7   1   2   12.48    4.37
   7  -1  -2   12.00    4.36
  -7   1   1   -2.11    2.88
   7  -1  -1    6.36    3.74
   7  -1   0   -4.71    4.94
   7  -1   0    6.69    4.21
  -7   1  -1   -3.88    3.34
   7  -1   1   -1.72    2.81
   7  -1   1    1.47    2.95
  -7   1  -2  237.24   15.07
   7  -1   2  273.12   15.82
   7  -1   2  230.65   15.85
  -7   1  -3   88.43    8.38
   7  -1   3   94.67    8.77
   7  -1   3   72.54    8.83
   7  -1   4  151.76   11.45
   7  -1   4  136.41   11.40
   7  -1   5    6.17    3.15
   7  -1   5    1.99    3.52
   7  -1   6    0.83    2.77
   7  -1   6    1.79    3.37
   7  -1   7   20.45    4.39
   7  -1   7   18.69    4.62
   7  -1   8    1.06    2.26
   7  -1   9    1.72    2.54
   7  -1  10   58.85    5.36
  -7   0  11   17.07    3.37
  -7   0  10    6.38    3.21
  -7   0   9   -2.48    2.84
  -7   0   8   -1.97    3.15
  -7   0   7   29.84    5.58
  -7   0   6   23.78    4.80
  -7   0   5   50.91    7.20
  -7   0   4   51.28    7.24
  -7   0   3  174.66   13.26
   7   0  -2   13.77    3.80
  -7   0   2    9.79    3.79
   7   0  -2   15.31    4.61
   7   0  -1   11.27    3.35
   7   0  -1   15.71    4.30
  -7   0   1    8.59    3.71
   7   0  -1   19.39    4.73
   7   0   0   61.93    7.20
   7   0   0   53.90    7.18
  -7   0   0   59.52    7.49
   7   0   0   54.54    7.34
  -7   0  -1   12.05    4.05
   7   0   1    8.77    3.71
   7   0   1    7.92    3.11
  -7   0  -1    3.80    3.45
   7   0   1    8.73    3.79
  -7   0  -2    3.72    3.65
   7   0   2    2.08    2.73
   7   0   2    0.76    3.96
   7   0   2   -0.06    3.61
  -7   0  -3  115.47   10.18
   7   0   3  124.61   10.48
   7   0   3  113.92   10.29
  -7   0  -4   10.37    3.73
   7   0   4    9.23    3.68
   7   0   4    7.50    3.64
  -7   0  -5    0.47    2.66
   7   0   5    4.60    3.37
   7   0   5    1.87    3.30
   7   0   6   -3.53    3.17
   7   0   6    3.14    2.86
   7   0   7    9.56    3.45
   7   0   8    4.64    3.29
   7   0   9    8.26    3.51
   7   0  10    0.45    2.33
   7   0  11   24.61    3.25
  -7  -1  11  121.67    7.78
  -7  -1  10   18.34    3.77
  -7  -1   9    6.16    2.92
  -7  -1   8    3.16    2.99
  -7  -1   7   16.15    4.66
  -7  -1   6   70.83    8.41
  -7  -1   5   63.89    7.86
  -7  -1   4   78.73    8.78
   7   1  -3   19.72    4.97
  -7  -1   3   22.67    5.14
   7   1  -2    5.16    3.73
  -7  -1   2    2.14    3.41
   7   1  -1    0.47    3.52
   7   1  -1   -0.89    2.94
  -7  -1   1   -0.23    2.40
   7   1   0   15.16    4.79
   7   1   0   10.10    3.43
  -7  -1   0    9.73    4.40
   7   1   0    8.22    2.52
  -7  -1  -1    2.29    2.71
   7   1   1    2.22    3.13
   7   1   1    3.22    3.37
  -7  -1  -1    3.10    3.05
   7   1   1    7.76    3.79
  -7  -1  -2   63.71    7.65
   7   1   2   74.13    8.28
   7   1   2   89.64    9.48
   7   1   2   87.08    8.94
  -7  -1  -3   29.21    5.48
   7   1   3   28.19    6.48
   7   1   3   30.64    5.86
   7   1   3   26.51    4.98
  -7  -1  -4   -1.19    3.07
   7   1   4    2.83    3.06
   7   1   4    2.17    2.86
  -7  -1  -5   21.90    4.86
   7   1   5   30.19    5.40
   7   1   5   27.23    5.31
   7   1   5   28.37    5.54
   7   1   6   -0.60    2.62
   7   1   6    3.74    2.55
   7   1   6    6.87    3.44
   7   1   7    3.74    2.78
   7   1   7   -0.70    2.16
   7   1   8    0.12    3.42
   7   1   8   -6.57    3.02
   7   1   9    8.61    3.49
   7   1  10   87.34    7.54
   7   1  11    9.78    3.10
   7   1  11    2.24    1.69
  -7  -2  11   -3.53    1.38
  -7  -2  10    3.33    2.02
  -7  -2  10   -3.14    2.23
  -7  -2   9   15.41    3.83
  -7  -2   9    7.70    3.21
  -7  -2   8   19.76    4.14
  -7  -2   8   21.93    4.57
  -7  -2   7    0.35    2.36
  -7  -2   6    4.13    3.26
  -7  -2   5   20.63    5.02
  -7  -2   4  182.73   13.65
   7   2  -3   12.46    4.10
  -7  -2   3   17.65    5.11
   7   2  -2   12.05    4.45
  -7  -2   2   -0.93    2.95
   7   2  -1   86.84    9.69
  -7  -2   1   72.76    8.55
   7   2   0   22.62    5.23
  -7  -2   0   21.48    4.96
  -7  -2  -1   22.31    4.96
   7   2   1   26.26    5.81
   7   2   1   17.58    4.58
  -7  -2  -1   18.02    5.07
  -7  -2  -2  134.42   11.39
   7   2   2  130.14   11.19
   7   2   2  139.27   11.93
   7   2   2  155.16   11.38
  -7  -2  -3  210.69   14.80
   7   2   3  239.51   15.82
   7   2   3  249.63   16.43
  -7  -2  -3  253.27   17.04
   7   2   3  236.88   14.91
  -7  -2  -4   54.83    6.87
   7   2   4   46.86    6.72
   7   2   4   53.13    7.13
  -7  -2  -5  231.45   15.47
   7   2   5  248.55   16.25
   7   2   5  275.79   16.30
   7   2   5  261.32   16.06
   7   2   6   43.03    6.90
   7   2   6   47.90    6.39
   7   2   7   15.67    4.46
   7   2   7   20.37    4.34
   7   2   8   12.77    4.23
   7   2   8    8.50    3.53
   7   2   9  127.15   10.11
   7   2   9  127.17    9.85
   7   2  10   -0.35    2.39
   7   2  11   68.25    6.03
  -7  -3  10    5.90    2.04
  -7  -3   9   14.52    3.23
  -7  -3   9   12.12    3.24
  -7  -3   8    2.54    2.44
  -7  -3   8    8.32    3.90
  -7  -3   7   21.26    4.64
  -7  -3   7   21.83    4.42
  -7  -3   6    5.55    2.83
  -7  -3   6   -5.06    2.86
  -7  -3   5  162.87   12.51
  -7  -3   4    0.09    2.34
  -7  -3   3  221.51   15.10
   7   3  -2   40.15    7.14
  -7  -3   2   29.76    5.62
  -7  -3   1   33.80    5.45
   7   3  -1   35.24    6.41
  -7  -3   1   30.83    5.76
  -7  -3   0   51.01    6.56
   7   3   0   37.27    6.27
  -7  -3   0   40.39    6.54
  -7  -3  -1   48.21    6.55
   7   3   1   52.39    7.65
  -7  -3  -1   50.23    7.37
  -7  -3  -2  181.88   13.04
   7   3   2  162.35   12.82
   7   3   2  170.77   13.96
  -7  -3  -3  312.28   18.24
   7   3   3  274.70   17.82
   7   3   3  339.88   20.23
  -7  -3  -3  343.98   20.40
  -7  -3  -4   66.68    7.77
   7   3   4   62.46    7.77
   7   3   4   83.66    8.06
  -7  -3  -5   66.36    7.89
   7   3   5   54.08    7.45
   7   3   6   73.58    8.62
   7   3   6   65.76    7.79
   7   3   7    7.75    4.40
   7   3   7   13.00    4.10
   7   3   8   -2.78    1.98
   7   3   8   -3.70    2.99
   7   3   9   17.51    4.15
   7   3   9   15.22    4.13
   7   3  10   67.59    6.91
   7   3  10   62.10    6.38
   7   3  11    0.51    1.98
  -7  -4  10   24.51    3.18
  -7  -4   9    5.72    2.78
  -7  -4   8    5.03    2.19
  -7  -4   8    9.25    3.33
  -7  -4   7    0.02    2.32
  -7  -4   7    0.11    2.54
  -7  -4   6  122.10   10.00
  -7  -4   6  118.85    9.95
  -7  -4   5    3.57    3.31
  -7  -4   5    4.71    3.44
  -7  -4   4  403.40   19.79
  -7  -4   4  386.68   20.62
  -7  -4   4  379.63   20.79
  -7  -4   3   25.11    4.91
  -7  -4   3   24.12    5.45
  -7  -4   3   31.02    5.29
  -7  -4   2    5.30    2.73
  -7  -4   2    4.22    2.91
  -7  -4   1    0.52    2.76
  -7  -4   1   -0.45    2.35
  -7  -4   0   27.04    4.86
   7   4   0   35.17    6.63
  -7  -4   0   29.45    5.81
  -7  -4  -1   21.25    4.87
   7   4   1   28.35    5.86
  -7  -4  -1   23.70    5.20
  -7  -4  -2  192.14   13.48
   7   4   2  191.64   15.23
  -7  -4  -3   76.12    8.36
   7   4   3   79.10    8.85
  -7  -4  -4   58.30    7.41
   7   4   4   57.16    7.71
  -7  -4  -5  129.32   10.79
   7   4   5  108.54   10.42
   7   4   6    5.73    3.76
   7   4   7   -0.29    2.33
   7   4   7    5.35    3.34
   7   4   8    3.40    3.47
   7   4   8    1.13    2.78
   7   4   9    6.52    3.14
   7   4   9    3.19    2.82
   7   4  10   12.53    3.51
   7   4  10   13.36    3.63
   7   4  11   21.76    3.30
  -7  -5   9   14.94    3.11
  -7  -5   8    1.41    2.44
  -7  -5   7   54.31    6.45
  -7  -5   6    0.56    1.95
  -7  -5   6    7.39    3.74
  -7  -5   5  139.91   10.97
  -7  -5   5  151.30   10.97
  -7  -5   4   22.67    4.63
  -7  -5   4   22.11    4.73
  -7  -5   3  243.55   15.40
  -7  -5   3  245.18   15.42
  -7  -5   2   16.98    4.60
  -7  -5   2   21.63    4.71
  -7  -5   1    6.16    2.94
  -7  -5   1    3.13    3.04
  -7  -5   1    6.71    3.68
  -7  -5   0  128.95   10.45
  -7  -5   0  137.17   10.83
  -7  -5  -1   21.17    4.34
  -7  -5  -2   17.37    4.59
  -7  -5  -3  296.95   17.25
   7   5   3  281.95   17.68
  -7  -5  -4    3.57    2.79
   7   5   4   -2.59    3.54
   7   5   5   10.50    4.05
   7   5   6   25.45    5.19
   7   5   7    1.94    2.73
   7   5   7    3.46    3.29
   7   5   8   12.02    3.61
   7   5   8    8.18    3.53
   7   5   9   35.02    5.19
   7   5   9   37.44    5.58
   7   5  10    3.56    2.45
   7   5  10    0.74    2.54
   7   5  10   -0.53    1.60
   7   5  11   52.98    5.45
  -7  -6   8    1.54    1.90
  -7  -6   7    6.20    2.63
  -7  -6   6    4.01    2.93
  -7  -6   5   26.77    4.95
  -7  -6   4   -4.56    3.35
  -7  -6   3   -5.50    3.64
  -7  -6   2   18.84    4.61
  -7  -6   1   12.44    4.32
  -7  -6   0    3.00    3.14
  -7  -6  -1    1.11    2.06
  -7  -6  -1    4.87    2.88
  -7  -6  -2    6.10    3.06
  -7  -6  -2    5.73    3.32
   7   6   3  148.15   12.35
  -7  -6  -3  179.95   12.38
   7   6   4    0.08    2.72
   7   6   5   26.03    5.06
   7   6   6   32.13    5.48
   7   6   7   16.31    4.02
   7   6   7   17.08    4.61
   7   6   8   30.22    4.87
   7   6   8   18.90    4.57
   7   6   9   -1.50    2.77
   7   6  10   75.26    6.91
   7   6  10   68.09    6.02
   7   6  11    0.42    1.98
   7   6  11    2.12    1.73
  -7  -7   7    5.39    2.03
  -7  -7   6   -3.34    2.30
  -7  -7   5   15.71    3.62
  -7  -7   4   40.12    5.58
  -7  -7   3   -3.79    3.00
  -7  -7   2    1.08    2.70
  -7  -7   1   -1.13    2.78
  -7  -7   0    9.13    3.72
  -7  -7  -1   48.56    6.45
  -7  -7  -2   44.88    6.12
   7   7   3   75.46    8.32
  -7  -7  -3   83.47    8.22
   7   7   4   13.77    4.21
  -7  -7  -4    6.84    2.80
   7   7   5   43.96    6.05
  -7  -7  -5   48.09    5.93
   7   7   6   25.95    4.73
  -7  -7  -6   27.08    4.56
   7   7   7   16.92    4.52
   7   7   8    2.65    3.07
   7   7   9   77.67    7.01
   7   7  10   14.35    3.17
   7   7  11   18.36    2.47
  -7  -8   6    1.22    1.60
  -7  -8   5   37.51    4.42
  -7  -8   4   24.33    4.09
  -7  -8   3   58.67    6.34
  -7  -8   2   38.56    5.43
  -7  -8   1   33.89    5.05
  -7  -8   0   15.38    3.94
  -7  -8  -1    1.34    2.49
   7   8   2  184.40   12.14
  -7  -8  -2  178.56   12.16
   7   8   3   59.70    6.83
  -7  -8  -3   60.58    7.02
   7   8   4  178.52   11.26
  -7  -8  -4  155.52   11.02
  -7  -8  -5    8.00    3.45
  -7  -8  -6   81.86    7.23
   7   8   7   37.65    5.07
  -7  -8  -7   43.05    5.02
   7   8   8    1.43    2.38
  -7  -8  -8   -1.62    1.88
   7   8   9   -1.02    1.77
   7   8  10   76.61    5.16
   7   8  10   71.43    5.24
  -7  -9   4   97.56    6.22
  -7  -9   3   29.55    3.91
  -7  -9   2   -1.26    2.02
  -7  -9   1   49.30    5.39
  -7  -9   0    2.49    2.98
   7   9   1   81.01    6.79
  -7  -9  -1   81.69    7.30
  -7  -9  -2   20.31    4.08
  -7  -9  -3   76.62    7.11
  -7  -9  -4   10.77    3.35
  -7  -9  -5   51.35    5.55
   7   9   6   24.57    4.06
  -7  -9  -6   32.50    4.19
   7   9   7    4.55    2.44
  -7  -9  -7    5.81    2.31
   7   9   8   12.99    2.48
  -7  -9  -8   11.24    2.15
  -7 -10   2   38.48    3.43
  -7 -10   1   18.87    2.74
  -7 -10   0   78.32    5.77
  -7 -10  -1    2.23    2.00
  -7 -10  -2    4.32    2.31
  -7 -10  -3   37.71    4.20
  -7 -10  -4   -0.24    1.96
   7  10   5   11.42    2.27
  -7 -10  -5   14.97    2.68
  -7 -10  -6    8.21    1.94
   8  -6  -3  134.13    7.02
   8  -6  -2    3.28    1.53
   8  -5  -6    0.09    1.58
   8  -5  -5    2.88    2.27
   8  -5  -4   18.97    3.41
   8  -5  -3   23.40    3.78
   8  -5  -2   21.62    3.79
   8  -5  -1   -0.42    2.35
   8  -5   0    5.95    2.38
   8  -5   0    8.74    2.76
   8  -5   1    4.45    2.04
   8  -5   1    3.87    1.95
   8  -5   2    2.47    1.43
   8  -5   2    3.24    1.70
   8  -4  -7   -0.58    1.77
   8  -4  -6   -4.26    2.27
   8  -4  -5   -3.05    2.47
  -8   4   4    1.35    2.06
   8  -4  -4    4.46    2.71
   8  -4  -3   51.91    6.09
   8  -4  -2   -1.51    2.70
   8  -4  -1   -4.07    2.73
   8  -4   0    0.12    2.70
   8  -4   1   13.42    3.15
   8  -4   1    8.57    3.23
   8  -4   2   16.08    3.38
   8  -4   2   17.30    3.35
   8  -4   3   20.68    3.20
   8  -4   3   27.32    3.91
   8  -4   4    6.84    2.22
   8  -4   4    5.59    2.21
  -8   3   8   -2.35    1.67
  -8   3   7   10.65    2.32
   8  -3  -7    6.91    2.43
   8  -3  -6    1.51    2.14
   8  -3  -5    2.84    2.68
   8  -3  -4   19.70    4.09
   8  -3  -3   55.49    6.56
  -8   3   2    6.55    2.63
   8  -3  -2    6.39    3.32
  -8   3   1    1.77    2.52
   8  -3  -1    2.32    2.91
   8  -3   0    4.57    3.37
   8  -3   1   -0.07    2.90
   8  -3   2   -2.13    2.06
   8  -3   2   -1.53    2.72
   8  -3   3   -0.19    2.83
   8  -3   3    1.16    2.78
   8  -3   4   14.91    2.96
   8  -3   4   21.84    4.05
   8  -3   5    7.85    2.62
  -8   2   9    0.54    2.05
  -8   2   8    4.94    2.57
  -8   2   7   -0.35    2.06
  -8   2   6    4.02    2.88
   8  -2  -6   -2.33    2.33
  -8   2   5    0.36    2.31
   8  -2  -5    1.31    2.62
  -8   2   4  106.51    9.04
   8  -2  -4  119.21    9.61
   8  -2  -3   25.27    4.81
   8  -2  -2   45.12    6.34
  -8   2   1   14.80    3.57
   8  -2  -1   19.63    4.63
  -8   2   0    0.91    2.44
   8  -2   0   -1.49    3.15
  -8   2  -1   68.96    6.78
   8  -2   1   58.57    7.44
   8  -2   2   93.60    8.90
   8  -2   3  141.83   10.80
   8  -2   4   11.08    2.81
   8  -2   4    6.98    3.42
   8  -2   5   88.47    6.83
   8  -2   5   88.71    7.67
   8  -2   6   -2.01    2.02
   8  -2   7    2.02    1.40
  -8   1  10    1.58    1.79
  -8   1   9   15.20    3.20
  -8   1   8   -0.49    2.11
  -8   1   7    5.02    2.92
  -8   1   6   -4.09    2.96
  -8   1   5   57.51    7.13
  -8   1   4   56.05    6.99
   8  -1  -4   52.75    6.41
  -8   1   3   38.20    5.96
   8  -1  -3   61.42    6.69
  -8   1   2   47.76    6.16
   8  -1  -2   52.74    6.76
  -8   1   1    7.34    3.01
   8  -1  -1    6.05    3.44
  -8   1   0   15.28    4.22
   8  -1   0   10.96    3.94
  -8   1  -1    6.02    3.31
   8  -1   1    4.93    3.19
  -8   1  -2    0.57    2.57
   8  -1   2    6.96    2.71
   8  -1   2   -1.49    2.49
  -8   1  -3   49.36    5.95
   8  -1   3   52.65    5.92
   8  -1   3   44.31    6.72
   8  -1   4   15.94    3.53
   8  -1   4   11.40    3.98
   8  -1   5   12.60    3.25
   8  -1   5   19.31    4.36
   8  -1   6   29.62    4.43
   8  -1   6   26.09    4.46
   8  -1   7   20.27    3.63
   8  -1   8    5.50    2.26
  -8   0  10  108.87    7.06
  -8   0   9   31.17    4.51
  -8   0   8    2.54    3.13
  -8   0   7    5.11    3.13
  -8   0   6    1.26    2.98
  -8   0   5    2.30    2.88
  -8   0   4  202.42   14.01
  -8   0   3   23.53    5.17
  -8   0   2   59.68    7.75
   8   0  -2   80.70    7.93
  -8   0   1   47.26    6.81
   8   0  -1   52.06    6.59
  -8   0   0   11.30    3.87
   8   0   0   16.04    3.79
  -8   0   0   10.81    3.77
   8   0   0   13.15    3.92
  -8   0  -1   -1.86    2.59
   8   0   1    2.02    2.92
   8   0   1    0.23    2.79
  -8   0  -2    7.10    3.44
   8   0   2   -3.41    2.65
   8   0   2    5.27    3.16
  -8   0  -3    4.31    2.73
   8   0   3    0.81    2.52
   8   0   3   -3.05    2.82
  -8   0  -4   13.74    4.00
   8   0   4   16.12    4.07
   8   0   4   15.86    4.17
   8   0   5   47.89    6.22
   8   0   5   44.14    6.40
   8   0   6   20.60    4.33
   8   0   7    2.68    2.63
   8   0   8   14.21    3.19
   8   0   9    0.93    1.71
  -8  -1  10   71.10    5.36
  -8  -1   9   35.78    4.53
  -8  -1   8   -0.64    2.59
  -8  -1   7    1.30    2.89
  -8  -1   6   -1.53    3.15
  -8  -1   5    7.94    4.01
  -8  -1   4    7.66    3.75
   8   1  -3  140.40   10.63
  -8  -1   3  130.72   11.22
   8   1  -2   14.86    4.41
  -8  -1   2   15.46    4.12
  -8  -1   1   16.70    4.16
   8   1  -1   19.00    4.17
  -8  -1   1   15.40    4.65
  -8  -1   0   14.28    4.02
   8   1   0   14.77    3.99
  -8  -1   0   20.76    4.59
  -8  -1  -1    0.88    2.56
   8   1   1   -2.22    3.05
   8   1   1   -0.02    2.36
  -8  -1  -2    3.80    3.18
   8   1   2    3.76    3.25
   8   1   2    7.92    3.74
  -8  -1  -3  149.29   11.85
   8   1   3  157.04   11.83
   8   1   3  165.90   11.98
  -8  -1  -4   25.98    5.10
   8   1   4   35.16    5.79
   8   1   4   34.41    5.63
   8   1   5   95.58    8.82
   8   1   5   94.44    8.94
   8   1   6   21.94    4.75
   8   1   7    9.64    3.80
   8   1   8    0.41    2.40
   8   1   9    3.87    2.31
   8   1  10   13.31    2.49
  -8  -2   9    0.71    1.96
  -8  -2   8    5.78    1.99
  -8  -2   8    9.42    3.19
  -8  -2   7   11.38    3.90
  -8  -2   6    4.24    3.13
  -8  -2   5    8.54    4.10
  -8  -2   4   40.59    6.46
  -8  -2   3   76.16    8.59
   8   2  -2   25.86    5.17
  -8  -2   2   26.91    5.48
  -8  -2   1   18.89    4.52
   8   2  -1   20.72    4.36
  -8  -2   1   20.48    4.79
  -8  -2   0    6.71    3.43
   8   2   0    0.35    2.97
  -8  -2   0    4.29    3.04
  -8  -2  -1    2.24    2.89
   8   2   1    0.57    2.97
  -8  -2  -2    1.60    2.55
   8   2   2    0.84    2.62
  -8  -2  -3   10.27    3.78
   8   2   3    5.15    3.54
   8   2   3   17.56    3.77
  -8  -2  -4  216.46   14.33
   8   2   4  214.20   14.47
   8   2   4  223.26   14.04
   8   2   5    9.86    3.68
   8   2   5   11.62    3.29
   8   2   6  155.65   12.03
   8   2   6  200.69   12.12
   8   2   7    6.77    3.80
   8   2   7    5.64    2.40
   8   2   8    3.69    2.85
   8   2   8    2.66    2.24
   8   2   9    7.15    2.98
   8   2  10   10.33    2.48
  -8  -3   9    5.88    1.72
  -8  -3   8    1.32    1.81
  -8  -3   7    0.23    2.36
  -8  -3   6    1.27    2.04
  -8  -3   6   -2.24    2.53
  -8  -3   5    9.70    2.94
  -8  -3   5    4.64    3.16
  -8  -3   4   28.89    4.81
  -8  -3   4   27.60    5.42
  -8  -3   3   50.91    6.45
  -8  -3   3   57.90    7.36
  -8  -3   2   20.30    4.38
  -8  -3   2   23.34    5.13
  -8  -3   1   53.29    7.10
  -8  -3   1   54.35    7.15
  -8  -3   0   17.79    4.62
   8   3   0   22.02    5.16
  -8  -3   0   14.42    4.24
  -8  -3  -1   14.55    4.32
   8   3   1   17.50    4.70
  -8  -3  -2    1.98    2.84
   8   3   2    0.59    3.08
  -8  -3  -3  125.18   10.69
   8   3   3  134.15   11.28
  -8  -3  -4   73.87    8.11
   8   3   4   67.74    7.98
   8   3   5  139.58   11.29
   8   3   5  152.49   11.16
   8   3   6    3.47    3.01
   8   3   6    0.68    2.65
   8   3   7    7.55    3.89
   8   3   7    4.88    2.65
   8   3   8    5.14    2.96
   8   3   8    4.47    2.64
   8   3   9    2.72    2.43
   8   3   9    0.36    2.08
   8   3  10   10.12    2.46
  -8  -4   8    6.09    1.41
  -8  -4   7   -1.46    1.74
  -8  -4   6   17.94    3.52
  -8  -4   5    5.66    3.20
  -8  -4   4  162.32   10.78
  -8  -4   4  143.46   11.16
  -8  -4   3   78.97    7.52
  -8  -4   3   66.05    7.76
  -8  -4   2  167.88   11.79
  -8  -4   2  170.10   12.60
  -8  -4   1   -2.02    2.47
  -8  -4   1    4.10    3.18
  -8  -4   0   33.62    5.22
  -8  -4  -1   33.49    5.67
   8   4   1   33.30    5.59
  -8  -4  -2   22.35    4.65
   8   4   2   14.07    4.56
  -8  -4  -3    3.40    3.08
   8   4   3    0.85    3.23
  -8  -4  -4   95.94    8.99
   8   4   4  100.91    9.80
   8   4   5    1.78    3.18
   8   4   5    5.36    2.95
   8   4   6   21.52    4.57
   8   4   6   21.12    4.31
   8   4   7    5.51    3.23
   8   4   7    8.28    3.40
   8   4   8   15.85    3.66
   8   4   8   13.56    3.38
   8   4   9    7.02    2.70
   8   4   9   -0.26    2.17
   8   4  10    2.01    1.86
  -8  -5   7    8.05    2.17
  -8  -5   6   -0.56    2.12
  -8  -5   5   23.62    4.12
  -8  -5   5   27.10    4.19
  -8  -5   4   28.08    4.54
  -8  -5   4   40.52    5.16
  -8  -5   3   38.54    5.54
  -8  -5   2   22.69    4.15
  -8  -5   1   51.61    6.00
  -8  -5   0    4.20    2.67
  -8  -5  -1    5.37    2.77
   8   5   1    0.11    2.94
  -8  -5  -2    1.27    2.57
   8   5   2    2.15    3.39
  -8  -5  -3   23.87    4.94
   8   5   3   19.67    4.85
   8   5   4   29.68    5.59
   8   5   5   96.24    9.01
   8   5   6   12.03    3.76
   8   5   6   10.23    3.55
   8   5   7   -2.48    2.63
   8   5   7    2.08    2.48
   8   5   8    5.03    2.91
   8   5   8    3.16    2.45
   8   5   9    3.19    1.81
   8   5   9    1.77    2.18
   8   5  10   13.99    2.71
  -8  -6   6   -3.45    1.93
  -8  -6   5    0.78    2.10
  -8  -6   4    2.03    2.10
  -8  -6   3   48.58    5.68
  -8  -6   2   11.69    3.67
  -8  -6   1   18.86    4.07
  -8  -6   0    0.10    2.08
   8   6   1    3.73    3.53
   8   6   2   52.18    6.98
   8   6   3   -0.07    3.37
   8   6   4   11.09    3.72
   8   6   5   43.73    6.04
   8   6   6   62.29    6.79
   8   6   6   65.01    7.11
   8   6   7    2.05    2.47
   8   6   7    2.06    2.75
   8   6   8    2.52    2.02
   8   6   8    1.62    2.37
   8   6   9    0.39    2.04
   8   6  10    0.47    1.65
  -8  -7   5    1.89    1.74
  -8  -7   4   65.93    5.67
  -8  -7   3    7.79    2.93
  -8  -7   2   85.26    7.17
  -8  -7   1    6.19    2.67
  -8  -7   0    5.10    2.94
   8   7   1    8.41    3.72
  -8  -7  -1    8.52    3.15
   8   7   2    8.65    3.48
   8   7   3   51.57    6.14
   8   7   4  104.14    8.65
   8   7   5  106.10    8.39
   8   7   6   98.69    7.35
   8   7   6   83.72    7.65
   8   7   7   81.65    6.08
   8   7   7   76.29    6.95
   8   7   8    0.28    2.11
   8   7   9   19.99    2.90
  -8  -8   4   18.53    2.52
  -8  -8   3  103.78    6.72
  -8  -8   2   33.11    3.97
  -8  -8   1  194.92   10.77
   8   8   0   11.46    3.31
  -8  -8   0   11.22    3.00
   8   8   1   22.86    3.95
  -8  -8  -1   25.45    4.00
   8   8   2   15.30    3.59
  -8  -8  -2   18.49    3.62
   8   8   3   39.80    4.83
  -8  -8  -3   39.53    4.49
   8   8   4   46.63    4.82
   8   8   5   88.68    6.23
   8   8   6   10.31    2.97
   8   8   7   -0.07    2.02
   8   8   8   23.49    3.05
   8   9  -1    5.19    1.88
  -8  -9   1    8.00    2.12
   8   9   0    3.86    2.09
  -8  -9   0    6.59    2.25
   8   9   1   17.71    2.60
  -8  -9  -1   15.80    2.85
  -8  -9  -2   -0.14    1.85
  -8  -9  -3   13.41    2.54
  -8  -9  -4   21.30    2.73
   8   9   5   13.08    2.81
   8   9   6   20.08    2.77
   9  -4  -3    7.88    1.79
   9  -4  -2   22.56    2.93
   9  -4  -1    6.32    1.87
   9  -4   0    6.50    1.89
   9  -4   1    3.18    1.35
  -9   3   5    3.69    1.66
  -9   3   4    4.66    1.70
   9  -3  -4    5.63    2.18
  -9   3   3   17.59    2.67
   9  -3  -3   26.41    3.60
   9  -3  -2    5.61    2.34
   9  -3  -1   66.43    5.74
   9  -3   0    6.63    2.58
   9  -3   1    1.67    2.13
   9  -3   2   -0.01    1.45
   9  -3   3    1.53    1.48
  -9   2   7    4.07    1.50
  -9   2   6   -0.07    1.70
  -9   2   5   -1.90    2.11
  -9   2   4   -1.37    2.00
   9  -2  -4    3.96    2.00
  -9   2   3   -1.53    1.93
   9  -2  -3    1.01    2.16
  -9   2   2  102.36    7.62
   9  -2  -2  115.47    8.07
  -9   2   1    8.53    2.98
   9  -2  -1    9.34    2.98
  -9   2   0  115.68    7.50
   9  -2   0  121.30    8.56
   9  -2   1    8.58    2.86
   9  -2   2    2.74    2.52
   9  -2   3    0.19    1.99
   9  -2   4   14.00    2.65
  -9   1   8   21.37    2.62
  -9   1   7    7.60    2.13
  -9   1   7    6.87    2.23
  -9   1   6    7.49    2.40
  -9   1   5   -1.62    2.05
  -9   1   4    1.14    2.33
  -9   1   4    2.52    2.42
  -9   1   3   54.07    5.89
  -9   1   3   52.24    5.59
  -9   1   2    2.29    2.39
   9  -1  -2    4.07    2.44
  -9   1   1  139.43    9.87
   9  -1  -1  152.22    9.97
  -9   1   0   50.18    5.72
   9  -1   0   41.78    5.38
  -9   1  -1    9.91    2.75
   9  -1   1    3.19    2.66
  -9   1  -2    4.00    2.21
   9  -1   2    2.62    2.68
   9  -1   3   -2.68    2.22
   9  -1   4    4.76    2.29
   9  -1   5   14.59    2.14
  -9   0   8    5.34    1.62
  -9   0   8    2.87    1.51
  -9   0   7   -0.48    2.05
  -9   0   7   -1.04    1.88
  -9   0   6    0.11    2.14
  -9   0   5   14.48    3.87
  -9   0   4   -0.44    2.57
  -9   0   4    0.20    2.49
  -9   0   3    2.22    2.56
  -9   0   3    0.61    2.39
  -9   0   2   34.09    5.31
  -9   0   2   45.10    5.68
  -9   0   1    1.45    2.78
  -9   0   0    6.32    3.02
   9   0   0    8.68    2.78
  -9   0  -1   -3.34    2.51
   9   0   1   -3.03    2.13
   9   0   1   -1.17    2.76
  -9   0  -2   31.48    4.73
   9   0   2   25.59    4.24
   9   0   2   28.43    4.42
  -9   0  -3    3.03    2.40
   9   0   3    7.14    2.78
   9   0   3    4.17    2.76
   9   0   4    7.06    2.71
   9   0   4    6.95    2.88
   9   0   5    5.53    2.01
   9   0   6   31.62    3.73
   9   0   7    0.25    1.38
  -9  -1   8    7.32    2.11
  -9  -1   7    4.30    1.91
  -9  -1   7   11.19    3.10
  -9  -1   6    6.74    2.55
  -9  -1   6    4.56    2.52
  -9  -1   5    0.79    1.99
  -9  -1   5    1.74    2.62
  -9  -1   4    4.44    2.86
  -9  -1   4    3.80    3.12
  -9  -1   3   16.08    3.91
  -9  -1   3   17.34    4.09
  -9  -1   2   33.31    5.29
  -9  -1   2   36.41    5.39
   9   1  -1   45.96    5.49
  -9  -1   1   35.53    5.75
  -9  -1   0    1.69    2.88
   9   1   0    1.43    2.73
  -9  -1  -1    3.18    2.54
   9   1   1    9.81    3.48
  -9  -1  -2    0.87    2.67
   9   1   2    2.35    2.05
   9   1   2    1.12    2.17
  -9  -1  -3    6.82    3.11
   9   1   3    6.41    2.94
   9   1   3    7.20    2.90
   9   1   4   15.80    3.46
   9   1   5   36.04    4.76
   9   1   6    2.33    1.93
   9   1   7   46.59    4.65
   9   1   8    4.61    1.71
  -9  -2   8   -1.29    1.36
  -9  -2   7    7.13    1.98
  -9  -2   7    8.97    2.51
  -9  -2   6    1.29    1.84
  -9  -2   6    2.42    2.37
  -9  -2   5    4.86    2.45
  -9  -2   5    2.78    2.48
  -9  -2   4   14.28    3.44
  -9  -2   4   17.62    4.38
  -9  -2   3    4.63    2.91
   9   2  -3   10.24    3.04
  -9  -2   3    2.87    2.96
  -9  -2   2   29.64    5.03
   9   2  -2   20.61    4.03
  -9  -2   2   20.57    4.57
  -9  -2   1   79.92    7.80
   9   2  -1   87.18    7.89
  -9  -2   0   37.40    5.68
   9   2   0   33.87    5.24
  -9  -2  -1    2.12    2.76
   9   2   1   -0.02    2.58
  -9  -2  -2   46.43    6.14
   9   2   2   50.18    6.21
   9   2   3   39.91    5.52
  -9  -2  -3   32.19    5.25
   9   2   4   26.35    4.58
   9   2   5   22.31    4.06
   9   2   6  133.56    9.13
   9   2   7   -0.78    1.97
   9   2   8   24.87    3.20
  -9  -3   7    0.29    1.16
  -9  -3   6    3.23    1.63
  -9  -3   6   -0.92    1.76
  -9  -3   5    3.56    1.93
   9   3  -5    2.11    1.93
  -9  -3   5    4.33    2.75
  -9  -3   4   16.66    3.29
   9   3  -4   16.80    3.34
  -9  -3   4   17.18    3.95
  -9  -3   3   26.60    4.11
   9   3  -3   19.71    3.98
  -9  -3   3   21.05    4.19
  -9  -3   2   95.17    8.12
   9   3  -2   97.94    8.39
  -9  -3   2   89.37    8.62
  -9  -3   1   66.47    6.87
   9   3  -1   72.04    7.44
  -9  -3   0   56.54    6.62
   9   3   0   47.03    6.15
  -9  -3  -1   18.33    4.13
   9   3   1   13.01    4.00
  -9  -3  -2   -2.63    2.94
   9   3   2    5.12    2.83
  -9  -3  -3   23.34    4.68
   9   3   3   16.92    4.06
   9   3   4   51.72    6.23
   9   3   5   42.13    5.65
   9   3   6   43.03    5.31
   9   3   7   27.10    4.03
   9   3   8    2.00    1.92
   9   4  -6    8.08    1.82
   9   4  -5    3.98    2.04
  -9  -4   4   -0.01    1.26
   9   4  -4    0.62    2.15
  -9  -4   3   71.63    6.29
   9   4  -3   63.04    6.53
  -9  -4   2    1.09    2.20
   9   4  -2   -0.66    2.45
  -9  -4   1  153.99   10.30
   9   4  -1  132.00   10.21
  -9  -4   0   19.27    4.08
   9   4   0   19.31    4.55
  -9  -4  -1   -0.42    2.65
   9   4   1    3.33    2.89
  -9  -4  -2   42.73    5.76
   9   4   2   50.45    6.45
  -9  -4  -3    9.50    3.21
   9   4   3   10.99    3.83
   9   4   3    9.63    3.13
   9   4   4    0.21    2.67
   9   4   4    2.18    2.10
   9   4   5   20.79    4.23
   9   4   5   22.39    3.81
   9   4   6   12.26    3.25
   9   4   6    7.63    2.67
   9   4   7    3.67    2.14
   9   4   7    3.42    1.75
   9   4   8    7.79    2.16
   9   5  -5   11.46    2.48
   9   5  -4   -1.36    2.16
   9   5  -3   17.63    3.77
  -9  -5   2   40.72    4.45
   9   5  -2   36.06    5.21
  -9  -5   1    2.29    2.02
   9   5  -1    1.97    2.41
  -9  -5   0   63.12    6.15
   9   5   0   64.59    7.07
  -9  -5  -1    2.91    2.13
   9   5   1    1.42    3.10
   9   5   2    1.47    3.04
   9   5   3   10.27    3.56
   9   5   4    2.86    2.67
   9   5   4    3.37    2.48
   9   5   5    4.82    2.79
   9   5   5    3.17    2.41
   9   5   6   45.51    5.24
   9   5   6   50.25    5.01
   9   5   7    4.27    2.30
   9   5   7    1.97    1.93
   9   5   8   14.63    2.42
   9   5   8    6.60    1.91
   9   6  -5    0.93    1.35
   9   6  -4    4.94    2.24
   9   6  -3   16.22    3.29
   9   6  -2   15.94    3.47
   9   6  -1   13.86    3.64
   9   6   0   26.02    4.46
   9   6   1    9.64    3.49
   9   6   2   17.23    3.87
   9   6   3    8.24    3.22
   9   6   4   -0.46    2.42
   9   6   5   75.08    6.50
   9   6   5   77.80    6.56
   9   6   6   -1.47    1.84
   9   6   6    0.14    1.79
   9   6   7   49.89    4.17
   9   6   7   48.27    4.38
   9   6   8   -0.44    1.19
   9   7  -3   22.89    3.17
   9   7  -2   46.46    4.64
   9   7  -1   38.10    4.58
   9   7   0    8.23    2.77
   9   7   1   36.19    4.57
   9   7   2   -0.88    2.47
   9   7   3   23.60    3.67
   9   7   4   24.62    3.54
   9   7   5   11.14    2.57
   9   7   5    9.69    2.56
   9   7   6  105.39    6.71
   9   7   7   11.81    2.15
   9   8  -1   69.85    4.83
   9   8   0    8.42    1.99
   9   8   1   43.37    3.98
   9   8   2   16.16    2.57
   9   8   3   33.25    3.22
   9   8   4    7.57    1.95
   9   8   5   23.08    2.89
 -10   1   3    5.07    1.45
 -10   1   2   23.70    2.80
 -10   0   5    2.10    1.31
 -10   0   4   11.34    2.28
 -10   0   3    0.23    1.51
 -10   0   2   -1.06    2.00
 -10   0   1   14.07    2.68
 -10   0   0    0.85    1.59
 -10   0  -1   -0.01    1.52
 -10  -1   5   -0.56    1.12
 -10  -1   4    4.54    1.99
 -10  -1   3    6.34    2.23
 -10  -1   2    7.64    2.44
 -10  -1   1    1.47    1.95
 -10  -1   0   97.40    7.00
 -10  -1  -1   15.07    2.88
  10   1   2    0.84    1.09
  10   1   3    0.79    1.05
 -10  -2   4    1.06    1.50
 -10  -2   3    0.86    1.72
 -10  -2   2    2.10    1.96
 -10  -2   1   27.11    3.93
 -10  -2   0    8.18    2.70
  10   2   0    7.49    2.21
 -10  -2  -1   58.80    5.47
  10   2   1   51.51    4.64
  10   2   2    5.07    2.35
  10   2   3   24.30    3.21
  10   2   4    2.84    1.59
  10   2   5    1.63    1.24
 -10  -3   4    1.68    1.13
 -10  -3   3    7.47    2.12
 -10  -3   2   17.02    2.91
  10   3  -2   16.31    2.51
 -10  -3   1    3.93    2.05
  10   3  -1    3.35    2.05
 -10  -3   0  108.05    7.65
  10   3   0  118.79    7.53
 -10  -3  -1   21.52    3.62
  10   3   1   19.86    3.35
  10   3   2   12.43    2.91
  10   3   3    1.26    1.83
  10   3   4   -0.11    1.71
  10   3   5   -3.18    1.61
 -10  -4   2   -0.37    1.45
  10   4  -2    0.51    1.64
 -10  -4   1   37.05    4.02
  10   4  -1   33.97    3.98
 -10  -4   0    2.44    1.60
  10   4   0    2.64    1.91
  10   4   1   45.35    4.75
  10   4   2    0.69    2.24
  10   4   3   -0.45    2.09
  10   4   4    7.65    2.34
  10   4   5    7.41    2.00
  10   5  -2    2.27    1.46
  10   5  -1   17.21    2.89
  10   5   0   26.98    3.48
  10   5   1    9.32    2.39
  10   5   2   17.03    3.03
  10   5   3   -0.16    1.75
  10   5   4    1.48    1.61
  10   5   5    1.42    1.45
  10   6  -1    2.64    1.43
  10   6   0   20.00    2.69
  10   6   1    3.63    1.85
  10   6   2    2.94    1.60
  10   6   3    4.10    1.65
   0   0   0    0.00    0.00
TITL exp_188_Y2_Cuats_2 in P-1
REM P-1 (#2 in standard setting)
CELL 1.54184   8.469864   9.781847  12.902595  77.2380  89.2071  78.0381
ZERR    4.00   0.000504   0.000529   0.001054   0.0057   0.0058   0.0048
LATT  1
SFAC C H N O
UNIT 44.00 40.00 4.00 4.00
TREF
HKLF 4
END
_computing_structure_solution     'SHELXT 2018/2 (Sheldrick, 2018)'
_computing_structure_solution     'SHELXT 2018/2 (Sheldrick, 2018)'
;
_shelx_hkl_checksum     8588
_shelx_res_file
;
TITL 188
    188.res
    created by SHELXL-2019/2 at 23:58:05 on 28-Jul-2024
CELL 1.54184 8.4699 9.7818 12.9026 77.238 89.207 78.038
ZERR 2 0.0005 0.0005 0.0011 0.006 0.006 0.005
LATT 1
SFAC C H Cl Cu N O
UNIT 32 34 6 2 4 14
EQIV $1 -1+X,+Y,+Z
DFIX 0.82 0.01 O1 H1 O3 H3
DFIX 0.86 0.01 N1 H1a
DFIX 0.82 0.01 O5 H5
DFIX 0.85 0.01 O1W H1Wb O1W H1Wa
DFIX 0.85 0.01 O2W H2Wb O2W H2Wa
L.S. 4 0 0
PLAN  1
SIZE 0.18 0.24 0.26
TEMP 18
CONF
HTAB O1 Cl1
HTAB O1W O2W
HTAB N1 Cl3_$1
HTAB N1 O1
HTAB O5 O1W
HTAB O3 Cl3
BOND
BOND $H
list 4
MORE -1
fmap 2 53
acta
REM <olex2.extras>
REM <HklSrc "%.\\188.hkl">
REM </olex2.extras>
WGHT    0.038700
EXTI    0.004331
FVAR       0.47368
CU1   4    0.616132    0.281273    0.241278    11.00000    0.03659    0.01933 =
         0.03196   -0.00455   -0.00345   -0.00748
CL1   3    0.420356    0.287774    0.373979    11.00000    0.04364    0.03606 =
         0.04203   -0.00055    0.00530   -0.00748
CL2   3    0.569841    0.081341    0.207414    11.00000    0.06089    0.02612 =
         0.05371   -0.01269    0.00016   -0.01705
CL3   3    0.818204    0.298917    0.107409    11.00000    0.03752    0.03287 =
         0.03565   -0.00893    0.00023   -0.00710
O2    6    0.436764    0.471838    0.118727    11.00000    0.04060    0.02650 =
         0.03670   -0.00600   -0.00717   -0.00771
O3    6    0.400436    0.711507    0.071849    11.00000    0.05343    0.02607 =
         0.03771   -0.00061   -0.01479   -0.00490
H3    2    0.343775    0.701009    0.024180    11.00000    0.04124
O4    6    0.832416    0.208399    0.368861    11.00000    0.04730    0.02436 =
         0.04206   -0.00468   -0.01256   -0.00532
O5    6    0.966180    0.311889    0.467142    11.00000    0.05001    0.03290 =
         0.04547   -0.00750   -0.02146   -0.00110
H5    2    1.014690    0.228545    0.485747    11.00000    0.10997
N2    5    0.655172    0.464715    0.271693    11.00000    0.03131    0.02013 =
         0.02636   -0.00336   -0.00146   -0.00639
C10   1    0.759026    0.459768    0.350815    11.00000    0.03189    0.02332 =
         0.02907   -0.00446   -0.00229   -0.00635
C11   1    0.776919    0.581350    0.382511    11.00000    0.03969    0.03453 =
         0.03426   -0.01154   -0.00307   -0.01052
AFIX  43
H11   2    0.848641    0.575175    0.438104    11.00000   -1.20000
AFIX   0
C12   1    0.686522    0.713069    0.330390    11.00000    0.04207    0.02352 =
         0.04506   -0.01409   -0.00209   -0.00696
AFIX  43
H12   2    0.695999    0.796604    0.350676    11.00000   -1.20000
AFIX   0
C13   1    0.582435    0.717905    0.248015    11.00000    0.03653    0.02003 =
         0.04116   -0.00677    0.00000   -0.00380
AFIX  43
H13   2    0.522015    0.805217    0.210987    11.00000   -1.20000
AFIX   0
C14   1    0.568570    0.591838    0.220868    11.00000    0.03201    0.02020 =
         0.02778   -0.00294    0.00015   -0.00404
C15   1    0.460684    0.584386    0.131395    11.00000    0.03229    0.02372 =
         0.02880   -0.00329    0.00082   -0.00459
C16   1    0.857465    0.312111    0.397500    11.00000    0.03543    0.03004 =
         0.02889   -0.00576   -0.00269   -0.00696
O1    6    0.109346    0.440105    0.233280    11.00000    0.04321    0.03378 =
         0.05816   -0.00385   -0.00706   -0.00564
H1    2    0.185586    0.396184    0.274301    11.00000    0.06255
N1    5   -0.101577    0.610181    0.082309    11.00000    0.03703    0.03778 =
         0.04202   -0.01342    0.00631   -0.01271
H1A   2   -0.088930    0.518099    0.096315    11.00000    0.07078
C1    1    0.089775    0.583308    0.225369    11.00000    0.03397    0.03458 =
         0.04026   -0.00496    0.00512   -0.00796
C2    1    0.164207    0.646742    0.289259    11.00000    0.03918    0.05022 =
         0.04117   -0.00873   -0.00032   -0.00505
AFIX  43
H2    2    0.237306    0.590373    0.342684    11.00000   -1.20000
AFIX   0
C3    1    0.130799    0.797658    0.274673    11.00000    0.05009    0.05716 =
         0.05181   -0.02584    0.00404   -0.01873
AFIX  43
H3A   2    0.181465    0.839138    0.319434    11.00000   -1.20000
AFIX   0
C4    1    0.026164    0.883260    0.196575    11.00000    0.05305    0.03660 =
         0.05891   -0.01701    0.00702   -0.01299
AFIX  43
H4    2    0.006611    0.982334    0.187777    11.00000   -1.20000
AFIX   0
C5    1   -0.164262    0.901357    0.047621    11.00000    0.04456    0.03680 =
         0.05156   -0.00375    0.00848   -0.00384
AFIX  43
H5A   2   -0.188277    1.000856    0.035653    11.00000   -1.20000
AFIX   0
C6    1   -0.238313    0.835802   -0.014306    11.00000    0.04347    0.05539 =
         0.04653    0.00156   -0.00575   -0.00255
AFIX  43
H6    2   -0.309582    0.889937   -0.069511    11.00000   -1.20000
AFIX   0
C7    1   -0.206355    0.687550    0.005799    11.00000    0.03879    0.06139 =
         0.04064   -0.01307    0.00116   -0.01713
AFIX  43
H7    2   -0.258996    0.641940   -0.034829    11.00000   -1.20000
AFIX   0
C8    1   -0.021324    0.670603    0.145615    11.00000    0.02895    0.03471 =
         0.03761   -0.00804    0.00794   -0.00673
C9    1   -0.052279    0.821976    0.129272    11.00000    0.04073    0.03301 =
         0.04141   -0.00761    0.00571   -0.00731
O1W   6    1.156714    0.080441    0.534268    11.00000    0.05447    0.03095 =
         0.05884   -0.00010   -0.00520   -0.00292
H1WA  2    1.223675    0.043342    0.493719    11.00000    0.08882
H1WB  2    1.129429    0.006092    0.569854    11.00000    0.09314
O2W   6    1.374046   -0.060679    0.419111    11.00000    0.06077    0.04820 =
         0.05971   -0.00593    0.00241   -0.01358
H2WA  2    1.413762   -0.006927    0.368818    11.00000    0.11593
H2WB  2    1.444321   -0.123834    0.459538    11.00000    0.12248
HKLF 4
REM  188
REM wR2 = 0.1046, GooF = S = 1.013, Restrained GooF = 1.012 for all data
REM R1 = 0.0415 for 3092 Fo > 4sig(Fo) and 0.0611 for all 4134 data
REM 295 parameters refined using 8 restraints
END
WGHT      0.0387      0.0000
REM Highest difference peak  0.390,  deepest hole -0.375,  1-sigma level  0.074
Q1    1   0.7248  0.2860  0.1817  11.00000  0.05    0.39
;
_shelx_res_checksum     28934
