# Supplementary material for: 8-Hy­droxy­quinolinium tri­chlorido­(pyridine-2,6-di­carb­oxy­lic acid-κ3O,N,O′)copper(II) dihydrate
Source: Acta Crystallogr E Crystallogr Commun. 2024 Sep 24;80(Pt 10):1049–53. doi: 10.1107/S2056989024009186 (PMC11451499; doi:10.1107/S2056989024009186)
Supplement: Supplementary file 2 [file e-80-01049-Isup2.hkl]

data_I                                                                          
_shelx_title ' 188'                                                             
_shelx_refln_list_code          4                                               
_shelx_F_calc_maximum      290.29                                               
_exptl_crystal_F_000       526.00                                               
_reflns_d_resolution_high  0.7937                                               
                                                                                
loop_                                                                           
 _space_group_symop_operation_xyz                                               
 'x, y, z'                                                                      
 '-x, -y, -z'                                                                   
                                                                                
_cell_length_a     8.4699                                                       
_cell_length_b     9.7818                                                       
_cell_length_c    12.9026                                                       
_cell_angle_alpha  77.238                                                       
_cell_angle_beta   89.207                                                       
_cell_angle_gamma  78.038                                                       
                                                                                
_shelx_F_squared_multiplier     1.000                                           
                                                                                
loop_                                                                           
 _refln_index_h                                                                 
 _refln_index_k                                                                 
 _refln_index_l                                                                 
 _refln_F_squared_calc                                                          
 _refln_F_squared_meas                                                          
 _refln_F_squared_sigma                                                         
 _refln_observed_status                                                         
   1   0   0       1070.03       1160.48        23.64 o                         
   2   0   0        665.36        737.02        24.89 o                         
   3   0   0       1240.50       1316.08        58.81 o                         
   4   0   0       5495.47       5399.80       194.16 o                         
   5   0   0       5648.67       5379.45       201.85 o                         
   6   0   0        290.90        349.03        48.83 o                         
   7   0   0        253.48        257.49        16.30 o                         
   8   0   0         47.38         58.54         8.55 o                         
   9   0   0         16.28         33.75         9.12 o                         
  10   0   0          3.22          3.79         7.09 o                         
  -9   1   0        194.94        205.85        18.75 o                         
  -8   1   0         67.04         59.08        12.84 o                         
  -7   1   0         43.07          6.44        25.41 o                         
  -6   1   0        262.39        260.87        18.65 o                         
  -5   1   0       1711.60       1742.24        87.06 o                         
  -4   1   0        680.44        715.25        44.45 o                         
  -3   1   0        706.70        700.68        64.41 o                         
  -2   1   0         57.15         40.05         6.23 o                         
  -1   1   0       2050.52       2129.31        41.68 o                         
   0   1   0       4634.06       4826.64       107.51 o                         
   1   1   0       1918.15       2257.94        52.87 o                         
   2   1   0         15.42          6.46         8.02 o                         
   3   1   0       1473.34       1176.31        54.38 o                         
   4   1   0        274.04        269.78        26.16 o                         
   5   1   0       1249.49       1272.01        70.28 o                         
   6   1   0       1420.39       1259.02        76.11 o                         
   7   1   0         34.48         45.86         7.67 o                         
   8   1   0         61.52         74.58        10.75 o                         
   9   1   0          1.43          6.94         8.83 o                         
  10   1   0        397.90        435.96        31.33 o                         
  -9   2   0        535.04        529.46        25.27 o                         
  -8   2   0          4.40         -0.61         8.60 o                         
  -7   2   0          8.93         42.92        16.71 o                         
  -6   2   0        128.16        145.49        15.97 o                         
  -5   2   0       4342.14       4730.70       187.21 o                         
  -4   2   0       1174.95       1236.49        64.21 o                         
  -3   2   0       1338.23       1428.28        46.16 o                         
  -2   2   0       1063.47       1198.25        30.78 o                         
  -1   2   0        488.81        479.85        18.19 o                         
   0   2   0       6810.11       7009.40       166.82 o                         
   1   2   0         52.69         79.30         7.37 o                         
   2   2   0        963.58       1056.47        48.66 o                         
   3   2   0        358.58        379.99        28.00 o                         
   4   2   0        519.50        393.49        32.10 o                         
   5   2   0        484.41        390.19        36.09 o                         
   6   2   0        481.26        422.16        42.29 o                         
   7   2   0         94.14         98.28        16.05 o                         
   8   2   0          9.96         16.23         8.05 o                         
   9   2   0        133.70        158.75        17.18 o                         
  10   2   0         35.61         34.69         7.62 o                         
  -9   3   0         18.74         29.55        11.50 o                         
  -8   3   0          6.95         20.37        15.02 o                         
  -7   3   0          1.20         -5.84        12.21 o                         
  -6   3   0        253.97        233.33        24.23 o                         
  -5   3   0          2.45          0.12         7.09 o                         
  -4   3   0       1139.22       1257.02        65.67 o                         
  -3   3   0         61.82         62.75        10.04 o                         
  -2   3   0       3150.41       3523.44        92.14 o                         
  -1   3   0        440.19        492.45        22.58 o                         
   0   3   0       4543.17       4441.69       115.03 o                         
   1   3   0       3932.84       4109.58       106.65 o                         
   2   3   0       2517.51       2834.52        73.94 o                         
   3   3   0         30.39         30.99        13.69 o                         
   4   3   0        292.33        222.51        25.57 o                         
   5   3   0       7264.79       6389.78       236.34 o                         
   6   3   0        264.75        248.40        32.30 o                         
   7   3   0        199.34        194.27        17.75 o                         
   8   3   0         78.88         80.78        11.92 o                         
   9   3   0        243.66        231.66        21.24 o                         
  10   3   0        470.52        509.52        24.05 o                         
  -9   4   0         26.39         28.98         8.43 o                         
  -8   4   0          2.31          0.53        12.03 o                         
  -7   4   0         13.45         34.23        15.56 o                         
  -6   4   0        469.33        435.98        44.29 o                         
  -5   4   0        409.42        438.15        32.26 o                         
  -4   4   0        160.35        122.24        24.68 o                         
  -3   4   0        210.30        216.20        18.98 o                         
  -2   4   0        242.28        231.77        16.60 o                         
  -1   4   0       6079.72       6556.72       211.19 o                         
   0   4   0        869.84        823.26        25.48 o                         
   1   4   0        347.75        448.92        16.36 o                         
   2   4   0        922.46       1054.88        38.31 o                         
   3   4   0       4304.11       4252.49       162.93 o                         
   4   4   0       2271.91       1977.17        94.10 o                         
   5   4   0        670.11        561.36        46.36 o                         
   6   4   0        275.71        256.43        21.05 o                         
   7   4   0        134.97        134.27        14.50 o                         
   8   4   0        120.11        149.98        23.29 o                         
   9   4   0         79.13         86.02        13.55 o                         
  10   4   0         10.39         11.28         5.47 o                         
  -8   5   0         46.34         32.46         8.04 o                         
  -7   5   0          7.88          3.25        14.00 o                         
  -6   5   0        182.80        165.81        28.34 o                         
  -5   5   0       1673.44       1546.05        89.50 o                         
  -4   5   0        464.94        499.01        33.69 o                         
  -3   5   0        326.35        304.12        26.11 o                         
  -2   5   0        389.13        381.59        26.93 o                         
  -1   5   0        904.38        933.78        41.35 o                         
   0   5   0       8434.51       9265.84       252.40 o                         
   1   5   0       5084.99       5783.54       156.60 o                         
   2   5   0       2522.17       2830.23       188.10 o                         
   3   5   0         62.03         54.14        16.59 o                         
   4   5   0       1329.26       1207.23        71.19 o                         
   5   5   0       3821.77       3306.82       147.60 o                         
   6   5   0        547.31        580.56        26.39 o                         
   7   5   0        558.42        595.56        33.66 o                         
   8   5   0         11.96         18.72        11.90 o                         
   9   5   0        286.73        284.90        20.73 o                         
  10   5   0         97.78        120.39        15.53 o                         
  -7   6   0         40.58         63.22        14.09 o                         
  -6   6   0        998.32       1032.21        64.45 o                         
  -5   6   0        186.70        208.40        28.70 o                         
  -4   6   0        607.30        638.50        36.46 o                         
  -3   6   0         46.84         57.93        11.03 o                         
  -2   6   0        285.06        280.58        26.10 o                         
  -1   6   0       2280.71       2414.59       197.99 o                         
   0   6   0       1228.15       1312.21        62.08 o                         
   1   6   0        335.76        373.67        36.93 o                         
   2   6   0         27.68         31.16        16.76 o                         
   3   6   0         16.82         -3.92        13.33 o                         
   4   6   0        255.05        183.13        28.32 o                         
   5   6   0         51.11         27.40        11.53 o                         
   6   6   0        120.94        113.40        17.34 o                         
   7   6   0          3.48         13.37        13.99 o                         
   8   6   0          0.65          0.45         9.27 o                         
   9   6   0        139.98        116.12        19.90 o                         
  10   6   0         88.14         89.25        12.00 o                         
  -7   7   0         32.40         22.52         7.76 o                         
  -6   7   0        122.22        129.89        19.54 o                         
  -5   7   0        810.13        903.64        57.66 o                         
  -4   7   0        117.51        146.80        17.34 o                         
  -3   7   0        395.24        405.05        41.35 o                         
  -2   7   0        151.97        130.49        18.52 o                         
  -1   7   0        976.57       1029.59       100.43 o                         
   0   7   0       2123.40       2243.00        78.03 o                         
   1   7   0         81.80         50.89        19.58 o                         
   2   7   0        379.52        386.59        28.52 o                         
   3   7   0          4.17         -3.92        10.11 o                         
   4   7   0        382.47        411.00        24.25 o                         
   5   7   0         11.03         21.35        15.36 o                         
   6   7   0        179.26        202.54        29.41 o                         
   7   7   0         40.13         40.70        16.58 o                         
   8   7   0         12.10         22.73        13.10 o                         
   9   7   0         24.57         36.69        12.35 o                         
  -6   8   0         90.51         83.40        12.81 o                         
  -5   8   0         16.98         12.57        10.12 o                         
  -4   8   0         13.82          9.81        14.62 o                         
  -3   8   0         22.84         19.30        16.89 o                         
  -2   8   0          0.57         -6.19        14.35 o                         
  -1   8   0          8.82        -12.98        12.98 o                         
   0   8   0       1856.59       1830.20        69.76 o                         
   1   8   0          1.71          3.05         9.29 o                         
   2   8   0          1.90         -1.66         6.57 o                         
   3   8   0        298.15        350.23        22.99 o                         
   4   8   0        117.07        111.72        17.61 o                         
   5   8   0       1164.70       1185.83        52.19 o                         
   6   8   0        351.97        326.00        36.02 o                         
   7   8   0         68.65         68.59        17.57 o                         
   8   8   0         68.93         50.53         9.91 o                         
   9   8   0         36.88         37.55         8.87 o                         
  -4   9   0         36.13         42.62        11.06 o                         
  -3   9   0          4.26          0.93         8.00 o                         
  -2   9   0         27.51         33.08        17.70 o                         
  -1   9   0       1191.82       1207.68        70.44 o                         
   0   9   0        738.46        697.83        39.13 o                         
   1   9   0        636.39        605.94        29.25 o                         
   2   9   0         17.39         11.05         6.26 o                         
   3   9   0        728.83        735.60        39.66 o                         
   4   9   0       1503.48       1447.73        58.65 o                         
   5   9   0        463.84        448.60        29.33 o                         
   6   9   0        391.03        346.74        34.52 o                         
   7   9   0          7.88         11.10        13.28 o                         
   8   9   0         16.28         23.07         6.83 o                         
  -3  10   0         18.39         30.94        10.56 o                         
  -2  10   0        154.91        169.05        15.90 o                         
  -1  10   0          1.14        -11.32        22.98 o                         
   0  10   0        987.97       1013.07        35.74 o                         
   1  10   0        206.08        237.53        20.88 o                         
   2  10   0        696.99        685.24        36.15 o                         
   3  10   0        288.47        286.89        22.52 o                         
   4  10   0         28.25         22.22         9.61 o                         
   5  10   0        467.97        426.97        36.07 o                         
   6  10   0        223.84        204.89        23.23 o                         
   7  10   0        351.27        350.56        25.83 o                         
  -1  11   0        562.45        537.50        73.42 o                         
   0  11   0        311.20        311.56        27.77 o                         
   1  11   0         79.64         56.20        14.18 o                         
   2  11   0        190.99        197.55        18.26 o                         
   3  11   0          0.28         24.87        13.91 o                         
   4  11   0        145.98        163.10        18.21 o                         
   5  11   0          7.69         11.14         8.38 o                         
   6  11   0         20.13         23.18         7.49 o                         
  -5 -11   1         93.40         81.75        11.60 o                         
  -4 -11   1         64.52         84.87        12.31 o                         
  -3 -11   1         86.61         86.14        16.91 o                         
  -2 -11   1         87.51        125.66        18.78 o                         
  -1 -11   1         61.48         45.96        12.11 o                         
   0 -11   1        122.69         91.31        12.90 o                         
  -7 -10   1         80.40         84.19        12.22 o                         
  -6 -10   1        129.21        114.03        17.09 o                         
  -5 -10   1         31.23         27.05         8.25 o                         
  -4 -10   1        464.13        497.17        28.00 o                         
  -3 -10   1        529.08        567.54        30.62 o                         
  -2 -10   1        179.08        179.73        14.69 o                         
  -1 -10   1         45.04         55.81         9.75 o                         
   0 -10   1        396.03        396.12        20.83 o                         
   1 -10   1       1003.18        990.14        41.41 o                         
   2 -10   1        109.27        100.64        17.76 o                         
   3 -10   1          0.27         -2.99         8.07 o                         
  -8  -9   1         38.09         29.75         6.27 o                         
  -7  -9   1        181.39        220.11        24.07 o                         
  -6  -9   1        111.24        122.90        20.97 o                         
  -5  -9   1        454.73        491.27        40.42 o                         
  -4  -9   1        470.99        489.79        31.11 o                         
  -3  -9   1        551.59        536.71        33.18 o                         
  -2  -9   1          6.43          4.88         6.37 o                         
  -1  -9   1          0.76         -4.24        12.03 o                         
   0  -9   1        102.78         89.64        12.41 o                         
   1  -9   1         10.60         14.32        10.74 o                         
   2  -9   1         25.96         28.22        17.12 o                         
   3  -9   1          0.47         -7.68         7.68 o                         
   4  -9   1         44.86         38.97        10.26 o                         
   5  -9   1          2.53         -0.80         4.99 o                         
  -9  -8   1        294.18        312.69        21.62 o                         
  -8  -8   1        787.77        875.54        48.38 o                         
  -7  -8   1        148.63        151.24        22.54 o                         
  -6  -8   1        168.42        149.73        26.78 o                         
  -5  -8   1        289.29        307.00        30.02 o                         
  -4  -8   1       1943.82       1833.74        92.27 o                         
  -3  -8   1        285.60        278.64        20.32 o                         
  -2  -8   1         43.17         42.10         8.83 o                         
  -1  -8   1        659.93        675.46        31.46 o                         
   0  -8   1         33.12         44.69        14.09 o                         
   1  -8   1        321.56        321.91        51.18 o                         
   2  -8   1         16.18          2.93        13.95 o                         
   3  -8   1         41.02         25.28        16.27 o                         
   4  -8   1          8.55          5.47         7.95 o                         
   5  -8   1         54.21         69.56        14.80 o                         
   6  -8   1          5.74          5.17         5.21 o                         
  -9  -7   1        158.19        170.10        20.45 o                         
  -8  -7   1         26.64         27.59        11.90 o                         
  -7  -7   1          4.98         -5.04        12.39 o                         
  -6  -7   1        103.15         84.75        21.72 o                         
  -5  -7   1        181.33        164.33        16.46 o                         
  -4  -7   1        100.32         91.81        12.67 o                         
  -3  -7   1        344.55        330.08        21.33 o                         
  -2  -7   1          6.62          7.99         9.84 o                         
  -1  -7   1         60.29         50.58        27.74 o                         
   0  -7   1        506.91        535.43        33.39 o                         
   1  -7   1       1002.43       1022.45       114.87 o                         
   2  -7   1        850.29        837.23        72.87 o                         
   3  -7   1        278.00        236.33        32.74 o                         
   4  -7   1          6.87         15.38        12.26 o                         
   5  -7   1         14.51         25.32        13.33 o                         
   6  -7   1        526.86        526.12        25.72 o                         
   7  -7   1         28.85         15.78         7.18 o                         
 -10  -6   1         23.66         11.77         6.38 o                         
  -9  -6   1         68.71         61.81        16.23 o                         
  -8  -6   1         66.51         84.10        18.15 o                         
  -7  -6   1         56.17         55.47        19.26 o                         
  -6  -6   1         25.96          9.49        15.29 o                         
  -5  -6   1          0.77        -11.24        11.24 o                         
  -4  -6   1        691.94        691.49        42.74 o                         
  -3  -6   1         17.18         23.67        13.86 o                         
  -2  -6   1       1323.65       1424.34        78.70 o                         
  -1  -6   1        335.16        419.14        49.11 o                         
   0  -6   1       2257.12       2565.26       110.80 o                         
   1  -6   1        859.22        875.17        59.22 o                         
   2  -6   1         29.72         22.64        12.10 o                         
   3  -6   1          5.27        -10.08        10.08 o                         
   4  -6   1        959.32       1048.24        48.06 o                         
   5  -6   1        236.99        188.30        28.94 o                         
   6  -6   1         81.72        128.49        21.41 o                         
   7  -6   1         20.44         11.13         6.95 o                         
 -10  -5   1         74.20         76.77        12.89 o                         
  -9  -5   1         12.87          9.56         6.90 o                         
  -8  -5   1        188.00        230.37        26.78 o                         
  -7  -5   1         17.20         23.44         8.17 o                         
  -6  -5   1         74.54         75.56        11.60 o                         
  -5  -5   1        179.78        171.67        27.85 o                         
  -4  -5   1       1083.22        904.12        60.75 o                         
  -3  -5   1       2290.93       2146.08       100.93 o                         
  -2  -5   1        655.00        798.09        36.54 o                         
  -1  -5   1       1204.26       1330.05        67.95 o                         
   0  -5   1       1784.99       2097.32        63.43 o                         
   1  -5   1       2879.95       3119.28        75.36 o                         
   2  -5   1        981.27        915.58        61.47 o                         
   3  -5   1          0.01          1.25        11.54 o                         
   4  -5   1         15.18         47.05        27.79 o                         
   5  -5   1         74.64         72.82        19.40 o                         
   6  -5   1        407.18        392.33        39.66 o                         
   7  -5   1         26.12          4.32        11.19 o                         
   8  -5   1         10.12         18.51         6.28 o                         
 -10  -4   1        147.99        158.76        12.63 o                         
  -9  -4   1        591.05        643.93        49.25 o                         
  -8  -4   1          0.00          2.92        13.64 o                         
  -7  -4   1         16.31         -0.02         7.98 o                         
  -6  -4   1       1416.48       1570.01        58.52 o                         
  -5  -4   1       2946.16       2539.17       119.48 o                         
  -4  -4   1       3371.95       2972.89       127.00 o                         
  -3  -4   1          5.73          4.19        10.30 o                         
  -2  -4   1        410.79        398.69        28.24 o                         
  -1  -4   1       1106.74       1075.37        39.10 o                         
   0  -4   1        913.75        851.20        27.09 o                         
   1  -4   1       1562.58       1658.77        44.47 o                         
   2  -4   1        105.44        135.69        11.85 o                         
   3  -4   1        443.17        447.62        26.66 o                         
   4  -4   1        162.42        149.11        26.51 o                         
   5  -4   1         49.13         78.31        14.71 o                         
   6  -4   1         58.77         59.04        19.40 o                         
   7  -4   1          5.30          4.28        12.75 o                         
   8  -4   1         53.99         51.04        10.81 o                         
   9  -4   1         16.37         14.18         6.02 o                         
 -10  -3   1         13.32         16.23         6.46 o                         
  -9  -3   1        305.65        308.97        22.55 o                         
  -8  -3   1        237.42        240.33        22.50 o                         
  -7  -3   1        157.30        148.50        15.03 o                         
  -6  -3   1          1.96          1.42        15.80 o                         
  -5  -3   1        130.12         86.70        20.26 o                         
  -4  -3   1        951.29        836.75        51.86 o                         
  -3  -3   1       3026.55       2724.43       109.09 o                         
  -2  -3   1         10.69          8.70         6.75 o                         
  -1  -3   1        925.10        980.02        34.62 o                         
   0  -3   1       2616.68       2610.27        56.90 o                         
   1  -3   1       1738.40       1725.90        42.38 o                         
   2  -3   1       2399.53       2543.43        60.08 o                         
   3  -3   1        236.73        257.44        18.95 o                         
   4  -3   1         50.93         39.38        11.23 o                         
   5  -3   1        718.50        689.35        41.93 o                         
   6  -3   1        233.94        191.85        22.57 o                         
   7  -3   1         54.15         46.64        18.10 o                         
   8  -3   1          0.18         -0.31        12.92 o                         
   9  -3   1          5.73          7.44         9.49 o                         
 -10  -2   1        102.92        120.96        17.53 o                         
  -9  -2   1        337.77        373.95        24.79 o                         
  -8  -2   1         88.44         89.49        11.71 o                         
  -7  -2   1        400.21        355.64        31.48 o                         
  -6  -2   1         16.10         22.69        14.75 o                         
  -5  -2   1       1281.76       1200.52        69.43 o                         
  -4  -2   1       1203.29       1068.65        57.95 o                         
  -3  -2   1        378.79        335.58        26.57 o                         
  -2  -2   1       5661.23       5533.34       131.88 o                         
  -1  -2   1        242.52        304.00        11.42 o                         
   0  -2   1        177.80        166.65         8.36 o                         
   1  -2   1       2058.76       2110.51        46.48 o                         
   2  -2   1        975.54        972.62        23.93 o                         
   3  -2   1       1643.81       1925.42        57.19 o                         
   4  -2   1          4.02          5.43         6.32 o                         
   5  -2   1          5.75          7.67         6.86 o                         
   6  -2   1        631.44        590.80        29.92 o                         
   7  -2   1        556.90        533.56        83.22 o                         
   8  -2   1        263.99        288.82        23.20 o                         
   9  -2   1         35.14         38.25        12.75 o                         
 -10  -1   1          0.48          6.55         8.69 o                         
  -9  -1   1        195.49        185.93        23.28 o                         
  -8  -1   1         69.10         77.02        11.09 o                         
  -7  -1   1          8.65         -1.13         7.33 o                         
  -6  -1   1         43.22         34.60        15.43 o                         
  -5  -1   1        491.67        429.85        38.33 o                         
  -4  -1   1        695.74        633.12        41.87 o                         
  -3  -1   1         98.91        120.14        11.44 o                         
  -2  -1   1       7221.61       6610.83       153.41 o                         
  -1  -1   1       1365.09       1400.61        36.27 o                         
   0  -1   1        347.62        388.45        24.34 o                         
   1  -1   1       3160.52       3497.32        57.33 o                         
   2  -1   1       1473.54       1471.72        56.90 o                         
   3  -1   1        593.19        630.01        35.26 o                         
   4  -1   1        112.29        103.83        15.97 o                         
   5  -1   1       2913.82       2922.16        89.81 o                         
   6  -1   1        843.85        855.27        35.25 o                         
   7  -1   1          0.51         -5.72         7.74 o                         
   8  -1   1          9.04         24.36        10.24 o                         
   9  -1   1         19.68         30.32        14.98 o                         
 -10   0   1         59.81         62.75        11.95 o                         
  -9   0   1          0.42          6.46        12.39 o                         
  -8   0   1        215.63        222.57        21.14 o                         
  -7   0   1         53.87         61.17         9.81 o                         
  -6   0   1        944.72        992.79        67.35 o                         
  -5   0   1        340.04        351.80        34.56 o                         
  -4   0   1        845.90        762.32        46.66 o                         
  -3   0   1        752.23        737.20        30.73 o                         
  -2   0   1       3485.79       3372.67        73.84 o                         
  -1   0   1       5323.77       5345.65       119.56 o                         
   0   0   1        544.06        513.11        19.18 o                         
   1   0   1       5970.42       6221.72       144.24 o                         
   2   0   1       1947.01       1817.91        66.96 o                         
   3   0   1         25.60         28.67         8.96 o                         
   4   0   1        117.44        100.32        16.20 o                         
   5   0   1         92.81         81.38        17.31 o                         
   6   0   1        694.97        810.91        78.30 o                         
   7   0   1         38.77         36.17         7.13 o                         
   8   0   1          0.75          0.23         7.09 o                         
   9   0   1          2.33         -6.24         6.24 o                         
  10   0   1          0.53         -0.04         6.77 o                         
  -9   1   1        638.42        654.61        31.44 o                         
  -8   1   1         44.42         30.04        10.10 o                         
  -7   1   1          0.43          7.02        18.87 o                         
  -6   1   1        655.37        672.27        37.20 o                         
  -5   1   1       2028.54       2010.01        97.02 o                         
  -4   1   1      10247.89      10588.63       781.89 o                         
  -3   1   1        688.19        707.16        22.14 o                         
  -2   1   1        840.56        832.37        22.25 o                         
  -1   1   1       6218.13       6246.49       172.20 o                         
   0   1   1       3727.46       3973.21       128.13 o                         
   1   1   1       4125.09       4345.53       136.90 o                         
   2   1   1       1357.89       1391.42        62.86 o                         
   3   1   1       3730.40       3753.93       133.76 o                         
   4   1   1        102.10        115.26        17.31 o                         
   5   1   1        753.78        780.73        79.15 o                         
   6   1   1        353.67        316.41        35.63 o                         
   7   1   1         13.09         15.75         6.28 o                         
   8   1   1          5.70         -1.53         6.72 o                         
   9   1   1         42.71         26.65        14.78 o                         
  10   1   1         67.01         67.21        12.85 o                         
  -9   2   1         24.22         39.87         9.39 o                         
  -8   2   1         72.37         75.50        12.61 o                         
  -7   2   1         29.09         25.50        16.98 o                         
  -6   2   1        540.11        508.04        46.02 o                         
  -5   2   1        570.50        570.49        45.73 o                         
  -4   2   1        843.26        932.98        83.78 o                         
  -3   2   1       1084.33       1122.40        31.39 o                         
  -2   2   1         10.57         13.99         4.43 o                         
  -1   2   1       3711.16       3798.51       216.85 o                         
   0   2   1          7.31         10.34         2.57 o                         
   1   2   1       1940.23       2181.39        77.02 o                         
   2   2   1       3290.16       3274.00        79.17 o                         
   3   2   1          1.96          5.31         3.25 o                         
   4   2   1         20.83         28.40        13.42 o                         
   5   2   1        470.00        377.46        34.97 o                         
   6   2   1        756.52        656.01        52.48 o                         
   7   2   1        111.86         94.13        11.26 o                         
   8   2   1          0.04          6.31         9.23 o                         
   9   2   1          2.67          4.52         8.40 o                         
  10   2   1        223.32        244.80        16.28 o                         
  -9   3   1        292.41        297.01        25.66 o                         
  -8   3   1          8.40          9.03         8.49 o                         
  -7   3   1        209.85        235.49        31.43 o                         
  -6   3   1         88.29         70.09        15.44 o                         
  -5   3   1        977.00        995.48        65.52 o                         
  -4   3   1        543.19        562.75        28.81 o                         
  -3   3   1        302.47        358.22        20.28 o                         
  -2   3   1       2694.71       2948.78        61.41 o                         
  -1   3   1        155.69        190.65        10.75 o                         
   0   3   1       1432.95       1434.77        40.28 o                         
   1   3   1        111.37        160.61        16.12 o                         
   2   3   1          8.51         12.39         5.93 o                         
   3   3   1        193.53        242.60        25.29 o                         
   4   3   1        617.77        537.08        40.02 o                         
   5   3   1       1186.17       1013.91        62.46 o                         
   6   3   1        301.91        277.03        34.09 o                         
   7   3   1        238.31        223.78        18.41 o                         
   8   3   1         68.58         71.51        14.18 o                         
   9   3   1         60.83         71.52        12.81 o                         
  10   3   1         91.64         92.16        10.97 o                         
  -9   4   1         31.79         28.18         8.34 o                         
  -8   4   1          2.32        -12.17        12.17 o                         
  -7   4   1          5.33         -3.97        13.01 o                         
  -6   4   1         22.05         27.15        18.28 o                         
  -5   4   1          1.21        -15.64        15.64 o                         
  -4   4   1        850.57        797.87        58.73 o                         
  -3   4   1         15.49          5.57        11.28 o                         
  -2   4   1        153.73        156.25        24.15 o                         
  -1   4   1        653.66        810.15        29.60 o                         
   0   4   1       4262.77       4368.36       123.42 o                         
   1   4   1       7749.72       8555.29       218.07 o                         
   2   4   1       1872.62       2115.01        85.23 o                         
   3   4   1        270.45        310.74        39.07 o                         
   4   4   1          1.13         13.10        14.57 o                         
   5   4   1       2059.15       1652.07        87.97 o                         
   6   4   1       1790.58       1949.15        67.44 o                         
   7   4   1        107.64        108.54        13.56 o                         
   8   4   1        149.61        149.01        17.76 o                         
   9   4   1          2.71          6.12         8.71 o                         
  10   4   1        178.11        202.51        21.21 o                         
  -8   5   1          1.22         -1.87        10.47 o                         
  -7   5   1          2.19          5.53        11.94 o                         
  -6   5   1          0.60          0.13        13.55 o                         
  -5   5   1       1723.21       1562.94        90.62 o                         
  -4   5   1        115.58        116.40        14.72 o                         
  -3   5   1        388.42        352.61        39.26 o                         
  -2   5   1        135.72        137.98        25.75 o                         
  -1   5   1       1246.87       1297.25        74.24 o                         
   0   5   1       3035.50       3453.32       190.87 o                         
   1   5   1         77.34         81.16        10.28 o                         
   2   5   1       1374.47       1636.47       114.42 o                         
   3   5   1         52.11         34.02        14.67 o                         
   4   5   1        525.55        487.67        42.77 o                         
   5   5   1        155.26        162.45        27.27 o                         
   6   5   1        164.95        150.96        17.92 o                         
   7   5   1         76.68         94.41        19.35 o                         
   8   5   1          9.90         12.56        11.72 o                         
   9   5   1          4.85         10.27         7.82 o                         
  10   5   1         46.52         41.56        10.66 o                         
  -7   6   1         74.46        111.59        18.06 o                         
  -6   6   1          3.65          9.27        12.66 o                         
  -5   6   1        269.28        269.90        35.02 o                         
  -4   6   1       2454.67       2560.71        72.44 o                         
  -3   6   1        399.05        382.86        20.54 o                         
  -2   6   1       1673.85       1758.65        70.11 o                         
  -1   6   1        117.46        149.22        17.61 o                         
   0   6   1       4215.78       4805.73       349.96 o                         
   1   6   1       2558.48       2607.78       119.62 o                         
   2   6   1        597.09        724.16        33.37 o                         
   3   6   1        859.65        824.95        39.69 o                         
   4   6   1         95.62        110.98        23.51 o                         
   5   6   1       1154.49       1119.08        89.06 o                         
   6   6   1        134.61        135.56        18.04 o                         
   7   6   1         12.67         11.94         8.38 o                         
   8   6   1          9.91         16.63        15.73 o                         
   9   6   1         51.42         42.98        15.56 o                         
  10   6   1          8.76         16.18         8.25 o                         
  -7   7   1          0.21          3.13         4.17 o                         
  -6   7   1         16.97         29.06        10.92 o                         
  -5   7   1        708.20        747.49        53.17 o                         
  -4   7   1         10.25         16.91        19.61 o                         
  -3   7   1         35.33         27.38        22.38 o                         
  -2   7   1         21.44          2.08        10.07 o                         
  -1   7   1         45.22         47.89        10.27 o                         
   0   7   1         24.75         30.67        12.97 o                         
   1   7   1        125.46        140.41        26.68 o                         
   2   7   1        314.97        370.43        45.20 o                         
   3   7   1        149.01        126.59        14.40 o                         
   4   7   1         41.77         41.67         9.37 o                         
   5   7   1        719.89        712.18        32.15 o                         
   6   7   1        874.68        891.38        63.10 o                         
   7   7   1        198.09        216.77        28.79 o                         
   8   7   1         40.12         37.76        10.72 o                         
   9   7   1        159.34        161.56        20.40 o                         
  -6   8   1          5.33          4.86         7.35 o                         
  -5   8   1        159.01        149.30        19.33 o                         
  -4   8   1        168.12        180.04        26.20 o                         
  -3   8   1         93.75         81.04        22.08 o                         
  -2   8   1        150.62        122.22        26.37 o                         
  -1   8   1         17.95         26.89        11.03 o                         
   0   8   1          8.92         10.43         9.67 o                         
   1   8   1         64.60         58.67        10.83 o                         
   2   8   1          0.54         14.33         8.76 o                         
   3   8   1         12.53         33.76        15.47 o                         
   4   8   1         45.69         58.60        14.02 o                         
   5   8   1        660.73        673.43        42.67 o                         
   6   8   1        124.16        135.35        25.38 o                         
   7   8   1          4.63          5.97        11.10 o                         
   8   8   1        102.10        108.00        12.54 o                         
   9   8   1        187.33        193.76        17.78 o                         
  -5   9   1         26.23         33.44         8.60 o                         
  -4   9   1        228.35        250.77        21.51 o                         
  -3   9   1        124.85        152.45        24.45 o                         
  -2   9   1         81.86         73.23        21.36 o                         
  -1   9   1        180.61        182.06        19.93 o                         
   0   9   1         23.09         44.00        25.77 o                         
   1   9   1       1158.90       1157.14        42.11 o                         
   2   9   1        612.79        592.41        29.23 o                         
   3   9   1        583.84        577.43        34.90 o                         
   4   9   1         81.14         58.75        24.48 o                         
   5   9   1        363.83        388.10        27.24 o                         
   6   9   1         44.42         51.18        17.88 o                         
   7   9   1        352.94        363.65        22.23 o                         
   8   9   1         78.31         75.37         8.57 o                         
  -3  10   1          1.29          0.12        10.61 o                         
  -2  10   1          2.79         -8.13         8.13 o                         
  -1  10   1        700.43        700.47        34.77 o                         
   0  10   1        982.53       1050.72        51.38 o                         
   1  10   1        197.78        235.24        30.94 o                         
   2  10   1         85.38         69.74        11.87 o                         
   3  10   1          9.97         30.69        10.63 o                         
   4  10   1        250.51        237.30        25.70 o                         
   5  10   1        401.97        408.58        35.87 o                         
   6  10   1         46.50         50.12        14.22 o                         
   7  10   1          3.50          9.94         8.91 o                         
  -2  11   1        459.82        477.71        29.20 o                         
  -1  11   1         40.81         26.08        11.55 o                         
   0  11   1         96.47        108.27        19.00 o                         
   1  11   1        275.62        267.26        27.21 o                         
   2  11   1        237.37        276.45        26.53 o                         
   3  11   1        228.33        203.27        20.19 o                         
   4  11   1          0.81          6.82         8.91 o                         
   5  11   1        111.21        109.15        15.44 o                         
   6  11   1         50.28         40.76         9.05 o                         
  -3 -11   2        309.80        285.40        25.45 o                         
  -2 -11   2          5.44          6.24         8.65 o                         
  -1 -11   2        146.42        143.48        16.96 o                         
  -7 -10   2        166.93        171.96        15.33 o                         
  -6 -10   2         31.44         40.35        11.68 o                         
  -5 -10   2        124.51        120.24        12.98 o                         
  -4 -10   2         30.00         48.13        10.84 o                         
  -3 -10   2         76.41         84.38        12.38 o                         
  -2 -10   2        542.16        505.35        28.79 o                         
  -1 -10   2        366.38        370.09        19.95 o                         
   0 -10   2         75.77         82.36        10.10 o                         
   1 -10   2         29.71         16.62         8.16 o                         
   2 -10   2          8.49          3.39         9.72 o                         
   3 -10   2        100.38        104.84        13.03 o                         
  -7  -9   2          3.84         -5.62         9.00 o                         
  -6  -9   2         91.79         96.88        19.36 o                         
  -5  -9   2        216.14        216.77        19.95 o                         
  -4  -9   2        974.90        986.24        45.25 o                         
  -3  -9   2        770.84        750.22        41.89 o                         
  -2  -9   2        207.66        183.79        13.71 o                         
  -1  -9   2         66.03         61.12        11.09 o                         
   0  -9   2        123.01        121.49        13.89 o                         
   1  -9   2        909.25        852.14        43.28 o                         
   2  -9   2        233.50        252.68        31.80 o                         
   3  -9   2          8.30          4.23         6.37 o                         
   4  -9   2          0.33          2.85         7.49 o                         
  -8  -8   2        144.72        147.79        17.72 o                         
  -7  -8   2        169.31        172.11        24.24 o                         
  -6  -8   2          7.20          7.84        13.64 o                         
  -5  -8   2          6.95         13.49        10.18 o                         
  -4  -8   2        271.71        266.70        28.47 o                         
  -3  -8   2          3.22         -6.00         8.48 o                         
  -2  -8   2        334.44        323.61        18.62 o                         
  -1  -8   2        354.51        302.44        21.35 o                         
   0  -8   2         30.41         20.28        12.57 o                         
   1  -8   2         98.41        112.32        29.71 o                         
   2  -8   2        317.22        315.45        25.20 o                         
   3  -8   2          8.54          6.84         8.74 o                         
   4  -8   2        174.11        182.66        24.82 o                         
   5  -8   2         99.17        107.75        17.18 o                         
  -9  -7   2        210.57        207.58        20.73 o                         
  -8  -7   2        320.67        381.10        32.05 o                         
  -7  -7   2         13.10          4.81        12.03 o                         
  -6  -7   2          9.60          2.32        13.77 o                         
  -5  -7   2          0.99          8.94        11.05 o                         
  -4  -7   2       1141.54       1174.33        52.59 o                         
  -3  -7   2        120.33        122.41        13.94 o                         
  -2  -7   2          3.65          0.33         7.23 o                         
  -1  -7   2         18.79         29.84        12.23 o                         
   0  -7   2        351.02        374.12        28.58 o                         
   1  -7   2         40.76         35.25         8.83 o                         
   2  -7   2          6.68         39.89        19.66 o                         
   3  -7   2        813.08        823.54        60.55 o                         
   4  -7   2          0.07          2.99        15.20 o                         
   5  -7   2         56.30         41.65        14.80 o                         
   6  -7   2         39.55         31.92        11.68 o                         
  -9  -6   2         86.91         71.10        15.48 o                         
  -8  -6   2         50.57         52.12        16.36 o                         
  -7  -6   2         45.91         84.00        20.55 o                         
  -6  -6   2        375.83        309.37        36.39 o                         
  -5  -6   2         73.58         84.60        24.24 o                         
  -4  -6   2        166.95        181.83        16.83 o                         
  -3  -6   2       1692.69       1608.60        86.45 o                         
  -2  -6   2        535.28        595.48        33.41 o                         
  -1  -6   2        602.07        686.29        51.66 o                         
   0  -6   2        856.47        969.33        61.38 o                         
   1  -6   2       1538.05       1541.21        85.11 o                         
   2  -6   2       4333.36       4182.81       125.74 o                         
   3  -6   2         12.57         13.39        10.86 o                         
   4  -6   2          1.67          5.44         9.71 o                         
   5  -6   2        253.04        272.33        32.69 o                         
   6  -6   2        975.74        979.90        41.98 o                         
   7  -6   2        231.95        217.43        15.09 o                         
 -10  -5   2          4.91         10.12         6.51 o                         
  -9  -5   2        162.28        173.59        15.10 o                         
  -8  -5   2         98.50        101.21        18.51 o                         
  -7  -5   2         80.31         87.10        14.68 o                         
  -6  -5   2        184.13        185.32        16.85 o                         
  -5  -5   2        457.45        420.82        29.94 o                         
  -4  -5   2       2533.66       2211.73       106.55 o                         
  -3  -5   2        542.36        543.21        42.29 o                         
  -2  -5   2       1626.25       1769.74        61.08 o                         
  -1  -5   2        600.50        613.05        30.07 o                         
   0  -5   2        614.84        644.41        44.66 o                         
   1  -5   2       1978.53       2077.74       116.17 o                         
   2  -5   2          5.81         15.26         9.13 o                         
   3  -5   2       1381.14       1370.74        58.03 o                         
   4  -5   2        198.70        181.29        16.86 o                         
   5  -5   2         57.11         69.07        18.91 o                         
   6  -5   2         22.70         22.60        14.26 o                         
   7  -5   2         77.66         75.22        12.42 o                         
   8  -5   2         18.43         12.58         4.88 o                         
 -10  -4   2          0.38          0.19         4.84 o                         
  -9  -4   2         10.73          1.17         7.30 o                         
  -8  -4   2        708.75        757.15        38.59 o                         
  -7  -4   2         29.29         21.30         8.88 o                         
  -6  -4   2         39.62         31.69         8.59 o                         
  -5  -4   2         19.70        -12.88        12.88 o                         
  -4  -4   2       2427.18       2194.79       102.74 o                         
  -3  -4   2       2312.07       2087.50        93.57 o                         
  -2  -4   2        193.30        160.18        14.76 o                         
  -1  -4   2        214.10        236.09        16.43 o                         
   0  -4   2         16.93         13.53         6.70 o                         
   1  -4   2        666.09        532.46        26.76 o                         
   2  -4   2        683.82        578.43        48.08 o                         
   3  -4   2         67.41         80.37        13.05 o                         
   4  -4   2         73.16         75.78        10.89 o                         
   5  -4   2        119.32         98.01        17.74 o                         
   6  -4   2        294.95        237.79        32.12 o                         
   7  -4   2         77.18         66.76        18.20 o                         
   8  -4   2         94.20         74.58        10.61 o                         
 -10  -3   2         65.83         74.13         8.48 o                         
  -9  -3   2        376.71        422.08        21.61 o                         
  -8  -3   2        115.52         96.74        14.86 o                         
  -7  -3   2        171.36        153.93        23.18 o                         
  -6  -3   2          8.68         -2.96        10.25 o                         
  -5  -3   2        120.76         84.28        19.23 o                         
  -4  -3   2       1377.32       1171.47        64.66 o                         
  -3  -3   2        149.99        166.21        20.13 o                         
  -2  -3   2         14.66          4.43         6.47 o                         
  -1  -3   2       2103.06       2320.32        63.97 o                         
   0  -3   2       1030.17       1163.32        38.45 o                         
   1  -3   2       1911.54       2015.79        59.57 o                         
   2  -3   2       1223.09       1235.49        44.33 o                         
   3  -3   2         20.38         24.96         7.86 o                         
   4  -3   2       1297.01       1274.97        52.66 o                         
   5  -3   2        305.72        310.48        21.52 o                         
   6  -3   2        179.94        178.53        29.37 o                         
   7  -3   2        691.16        643.19        52.30 o                         
   8  -3   2          0.78         -7.32         7.32 o                         
   9  -3   2          6.74         -0.04         6.46 o                         
 -10  -2   2         12.81          9.36         8.74 o                         
  -9  -2   2         91.54        105.65        12.77 o                         
  -8  -2   2        122.28        117.62        16.78 o                         
  -7  -2   2          4.98         18.92        28.93 o                         
  -6  -2   2          0.51         -4.28        16.94 o                         
  -5  -2   2        200.32        210.40        28.53 o                         
  -4  -2   2       2776.18       2373.95       103.65 o                         
  -3  -2   2        435.00        359.74        31.55 o                         
  -2  -2   2        345.76        370.20        15.12 o                         
  -1  -2   2       3353.37       3309.85        89.50 o                         
   0  -2   2       1350.60       1329.34        43.06 o                         
   1  -2   2       4705.01       4467.67       109.77 o                         
   2  -2   2       1608.87       1608.34        50.78 o                         
   3  -2   2        580.94        606.53        29.79 o                         
   4  -2   2        792.94        841.67        39.35 o                         
   5  -2   2        134.53        124.70        16.06 o                         
   6  -2   2        881.47        938.36        43.47 o                         
   7  -2   2        140.81        130.91        25.43 o                         
   8  -2   2        424.88        418.64        39.81 o                         
   9  -2   2          0.39         12.21        11.23 o                         
 -10  -1   2         28.80         34.06        10.88 o                         
  -9  -1   2        173.11        155.77        16.85 o                         
  -8  -1   2         69.00         67.72        13.42 o                         
  -7  -1   2          0.61         15.97        11.22 o                         
  -6  -1   2         96.29         83.01        21.59 o                         
  -5  -1   2         36.11         38.39        15.83 o                         
  -4  -1   2         26.85         22.57         9.02 o                         
  -3  -1   2       2116.73       2009.19        70.27 o                         
  -2  -1   2       1565.54       1698.40        39.67 o                         
  -1  -1   2       5736.37       5270.73       189.04 o                         
   0  -1   2         62.13         57.75         3.56 o                         
   1  -1   2       5504.25       5308.10       280.70 o                         
   2  -1   2      14767.89      13985.15       320.26 o                         
   3  -1   2        170.30        155.04        12.43 o                         
   4  -1   2       1952.53       2136.35        66.48 o                         
   5  -1   2         85.25         90.07        10.79 o                         
   6  -1   2        899.39        966.04        29.12 o                         
   7  -1   2       1160.69       1115.79        56.51 o                         
   8  -1   2          5.36          8.42        10.26 o                         
   9  -1   2         15.75         15.05         7.60 o                         
 -10   0   2          0.51         -4.72         8.91 o                         
  -9   0   2        151.17        178.48        24.57 o                         
  -8   0   2        290.67        319.52        46.95 o                         
  -7   0   2         39.01         57.70        10.34 o                         
  -6   0   2         40.74         32.95        17.25 o                         
  -5   0   2        113.70        107.39        20.79 o                         
  -4   0   2       4432.98       4012.86       108.73 o                         
  -3   0   2       4653.23       4555.87        91.70 o                         
  -2   0   2       1360.26       1386.49        38.99 o                         
  -1   0   2       3811.90       3508.00       180.51 o                         
   0   0   2       6102.34       5147.95       163.79 o                         
   1   0   2       6053.92       6151.56       143.60 o                         
   2   0   2       2788.80       2731.78        68.00 o                         
   3   0   2         26.57         29.88         6.98 o                         
   4   0   2        616.84        648.27        29.04 o                         
   5   0   2        138.85        158.84        17.23 o                         
   6   0   2        940.17        986.08        31.87 o                         
   7   0   2          5.25          7.45         7.54 o                         
   8   0   2          9.31         11.07        13.97 o                         
   9   0   2        126.87        127.11        11.46 o                         
 -10   1   2        112.14        105.79        12.50 o                         
  -9   1   2          4.02         14.13         7.61 o                         
  -8   1   2        202.55        223.84        20.33 o                         
  -7   1   2         47.48         54.57        13.76 o                         
  -6   1   2         36.35         29.07         9.50 o                         
  -5   1   2        852.86        860.79        57.58 o                         
  -4   1   2       1063.10       1103.55        48.44 o                         
  -3   1   2        189.19        178.48        10.84 o                         
  -2   1   2       2972.46       3087.92       137.75 o                         
  -1   1   2       1540.92       1490.43        63.66 o                         
   0   1   2       6528.31       6120.46       346.40 o                         
   1   1   2        289.86        281.01        17.74 o                         
   2   1   2         10.20         10.06         4.41 o                         
   3   1   2         49.81         62.79         7.72 o                         
   4   1   2        446.10        525.47        51.22 o                         
   5   1   2        907.85       1066.81       100.94 o                         
   6   1   2        861.12        788.22        57.20 o                         
   7   1   2        357.91        350.48        25.08 o                         
   8   1   2         12.97         22.40         8.66 o                         
   9   1   2          0.20          6.70         5.80 o                         
  10   1   2         26.09          3.74         4.86 o                         
  -9   2   2        466.88        487.69        29.35 o                         
  -8   2   2        198.87        201.42        28.30 o                         
  -7   2   2          9.58         10.03        14.57 o                         
  -6   2   2         97.64        138.67        25.60 o                         
  -5   2   2       1969.19       1979.48        99.06 o                         
  -4   2   2       3612.42       3798.27        96.66 o                         
  -3   2   2        410.98        429.32        17.97 o                         
  -2   2   2        468.19        495.42        22.48 o                         
  -1   2   2       1912.89       2086.09        81.09 o                         
   0   2   2        379.66        371.08        23.28 o                         
   1   2   2       1242.56       1246.42        35.69 o                         
   2   2   2       3915.33       4100.82        98.16 o                         
   3   2   2        639.84        829.71        78.92 o                         
   4   2   2        493.90        428.86        33.12 o                         
   5   2   2        182.76        190.46        24.73 o                         
   6   2   2        736.49        680.26        53.19 o                         
   7   2   2        652.24        628.71        25.68 o                         
   8   2   2          3.52          5.46         8.14 o                         
   9   2   2        220.44        215.92        19.50 o                         
  10   2   2         22.76         22.60        10.48 o                         
  -9   3   2         20.80         25.01        10.43 o                         
  -8   3   2         24.75         28.88         9.19 o                         
  -7   3   2          0.31        -15.38        15.38 o                         
  -6   3   2          7.76         11.68        11.05 o                         
  -5   3   2        205.43        204.74        28.44 o                         
  -4   3   2       1699.13       1901.03        92.48 o                         
  -3   3   2        344.46        351.03        25.42 o                         
  -2   3   2        238.48        249.45        13.10 o                         
  -1   3   2       1713.58       1696.54        75.26 o                         
   0   3   2        319.64        349.40        26.52 o                         
   1   3   2       9739.58      10011.01       227.73 o                         
   2   3   2       2343.20       2441.23        89.79 o                         
   3   3   2         16.93         12.99         5.06 o                         
   4   3   2         42.02         63.76        16.59 o                         
   5   3   2       2200.39       1992.33        96.05 o                         
   6   3   2       2324.01       2331.80        68.19 o                         
   7   3   2        830.05        771.60        34.31 o                         
   8   3   2          0.44          5.85         9.31 o                         
   9   3   2         22.24          5.88        17.27 o                         
  10   3   2         40.76         55.42        12.98 o                         
  -9   4   2         77.68        100.66        13.07 o                         
  -8   4   2          0.49         -6.73        12.03 o                         
  -7   4   2         65.78         82.67        21.45 o                         
  -6   4   2        200.38        174.81        30.31 o                         
  -5   4   2         98.07         71.72        21.28 o                         
  -4   4   2         54.78         28.94        15.65 o                         
  -3   4   2        582.48        560.78        45.85 o                         
  -2   4   2        374.79        470.01        39.33 o                         
  -1   4   2        757.43        663.92        45.01 o                         
   0   4   2       2277.40       2318.24        98.23 o                         
   1   4   2         59.85         56.97         8.53 o                         
   2   4   2       3057.47       3237.55       124.59 o                         
   3   4   2        729.92        786.46       134.63 o                         
   4   4   2       3122.08       3119.68       132.07 o                         
   5   4   2          5.94         -1.56        12.88 o                         
   6   4   2        116.87        108.60        23.73 o                         
   7   4   2        834.65        861.03        45.29 o                         
   8   4   2         70.85         85.06        18.46 o                         
   9   4   2        204.49        207.49        19.18 o                         
  10   4   2          0.63          3.08         9.98 o                         
  -8   5   2         99.14         96.46        16.91 o                         
  -7   5   2          2.52         -3.97        11.54 o                         
  -6   5   2          0.10          3.57        13.46 o                         
  -5   5   2         39.97         22.11        16.45 o                         
  -4   5   2       1715.88       1645.19        66.09 o                         
  -3   5   2       1248.14       1226.53        78.12 o                         
  -2   5   2        666.03        638.14        51.08 o                         
  -1   5   2        325.75        354.77        36.53 o                         
   0   5   2         22.24         57.95        16.49 o                         
   1   5   2       7132.02       8015.66       192.89 o                         
   2   5   2        800.49        717.56        73.73 o                         
   3   5   2         22.91         37.08        10.26 o                         
   4   5   2       1189.03       1137.30        70.24 o                         
   5   5   2        331.44        269.02        34.64 o                         
   6   5   2       1118.42       1213.41        59.72 o                         
   7   5   2         73.40         77.46        20.47 o                         
   8   5   2          1.82          7.35         9.13 o                         
   9   5   2          6.53          6.55        13.55 o                         
  10   5   2         70.07         75.96        13.52 o                         
  -8   6   2         16.94         14.62         6.82 o                         
  -7   6   2         12.41         22.29        11.81 o                         
  -6   6   2        355.18        316.03        34.11 o                         
  -5   6   2         87.40         78.49        21.10 o                         
  -4   6   2         52.02         34.92         9.91 o                         
  -3   6   2         28.14         26.93         8.21 o                         
  -2   6   2        290.78        263.34        35.12 o                         
  -1   6   2        146.26        117.95        25.17 o                         
   0   6   2       1118.13       1328.20       100.20 o                         
   1   6   2         44.70         26.17        14.49 o                         
   2   6   2        303.77        314.24        21.63 o                         
   3   6   2        405.88        480.97        29.57 o                         
   4   6   2          3.38         -3.96        16.96 o                         
   5   6   2          4.04          2.58         7.88 o                         
   6   6   2        661.17        677.86        27.17 o                         
   7   6   2         34.92         26.40        10.03 o                         
   8   6   2        247.28        233.03        31.17 o                         
   9   6   2         71.62         76.84        17.26 o                         
  10   6   2         11.54         13.11         7.13 o                         
  -7   7   2          0.12          4.41         5.26 o                         
  -6   7   2          5.39          7.76        10.70 o                         
  -5   7   2          0.75         29.68        12.30 o                         
  -4   7   2       1232.83       1180.17        94.94 o                         
  -3   7   2        304.11        309.32        25.51 o                         
  -2   7   2        119.24        132.62        14.87 o                         
  -1   7   2         14.98         11.41        10.97 o                         
   0   7   2        465.24        496.35        48.95 o                         
   1   7   2        690.18        793.09        60.66 o                         
   2   7   2        143.75        154.31        27.00 o                         
   3   7   2         72.72         79.50        12.05 o                         
   4   7   2        215.51        243.96        16.47 o                         
   5   7   2        110.05        115.76        12.61 o                         
   6   7   2         63.27         39.69        17.48 o                         
   7   7   2        177.76        200.31        27.31 o                         
   8   7   2         31.22         38.56        15.51 o                         
   9   7   2          0.17         -3.92        11.01 o                         
  -6   8   2         10.09          6.28         5.97 o                         
  -5   8   2         47.17         50.92        12.66 o                         
  -4   8   2         35.58         43.84        17.85 o                         
  -3   8   2         13.77          6.69        16.76 o                         
  -2   8   2        183.70        177.46        29.68 o                         
  -1   8   2        725.65        708.74        58.77 o                         
   0   8   2         55.63         50.13        12.74 o                         
   1   8   2        928.52        978.41        33.50 o                         
   2   8   2       2250.52       2259.72        57.23 o                         
   3   8   2        144.11        129.39        15.33 o                         
   4   8   2        391.00        347.69        31.54 o                         
   5   8   2         23.48         40.16        13.38 o                         
   6   8   2       2947.44       2945.36       133.55 o                         
   7   8   2        768.42        814.26        38.54 o                         
   8   8   2         72.72         75.96        11.37 o                         
   9   8   2         96.54         72.11        11.47 o                         
  -5   9   2        147.40        132.79        14.91 o                         
  -4   9   2         66.32         66.09        15.47 o                         
  -3   9   2         58.72         56.54        16.99 o                         
  -2   9   2         71.76         75.85        21.18 o                         
  -1   9   2         26.16         45.87        17.34 o                         
   0   9   2        185.70        195.11        20.82 o                         
   1   9   2        640.40        581.89        35.78 o                         
   2   9   2        191.63        187.72        16.49 o                         
   3   9   2         22.51         25.39        12.73 o                         
   4   9   2        133.36        128.76        17.92 o                         
   5   9   2        439.21        429.29        41.51 o                         
   6   9   2         64.32         69.30        20.11 o                         
   7   9   2         82.91         90.59        18.20 o                         
   8   9   2          0.07         -0.62         8.25 o                         
  -3  10   2        346.12        321.15        26.52 o                         
  -2  10   2        114.26        136.21        23.33 o                         
  -1  10   2         90.46         90.90        13.22 o                         
   0  10   2         18.66         15.11        17.38 o                         
   1  10   2       1019.77        978.21        45.52 o                         
   2  10   2        286.52        284.47        18.33 o                         
   3  10   2        190.80        180.73        15.27 o                         
   4  10   2        308.88        319.18        33.65 o                         
   5  10   2          4.84          2.72        11.63 o                         
   6  10   2        402.48        384.35        33.15 o                         
   7  10   2         17.13         19.26        10.30 o                         
  -2  11   2          0.42          5.44         7.71 o                         
  -1  11   2         44.24         28.18        12.40 o                         
   0  11   2        155.92        183.99        24.37 o                         
   1  11   2         67.64         51.06        15.83 o                         
   2  11   2          2.46          5.39        11.19 o                         
   3  11   2          1.26         -8.82         8.82 o                         
   4  11   2         36.12         25.32        10.12 o                         
   5  11   2          8.14          8.29         9.54 o                         
   6  11   2        130.19        125.72        14.87 o                         
   1  12   2         54.79         38.98         8.25 o                         
  -3 -11   3          8.42         25.85         8.91 o                         
  -2 -11   3        193.35        193.42        18.50 o                         
  -6 -10   3         22.73         35.71         9.67 o                         
  -5 -10   3        203.22        199.74        14.43 o                         
  -4 -10   3        773.46        779.64        33.36 o                         
  -3 -10   3        722.73        729.92        33.45 o                         
  -2 -10   3        616.93        580.29        43.39 o                         
  -1 -10   3         49.95         69.14        11.62 o                         
   0 -10   3        165.14        167.31        15.13 o                         
   1 -10   3         29.64         20.28        10.34 o                         
   2 -10   3        541.99        537.53        33.79 o                         
  -7  -9   3        130.90        131.90        17.45 o                         
  -6  -9   3        217.91        197.49        23.85 o                         
  -5  -9   3        193.21        183.67        17.63 o                         
  -4  -9   3          1.56         -5.96        10.32 o                         
  -3  -9   3        371.78        390.17        27.00 o                         
  -2  -9   3        192.17        213.91        23.54 o                         
  -1  -9   3        253.47        236.82        17.88 o                         
   0  -9   3          0.34          4.83        11.61 o                         
   1  -9   3          1.22         -5.22         7.23 o                         
   2  -9   3        129.32        111.73        21.11 o                         
   3  -9   3        104.03        107.91        15.28 o                         
   4  -9   3          9.96         21.80         8.56 o                         
  -8  -8   3        356.75        464.44        30.07 o                         
  -7  -8   3        278.01        262.16        28.33 o                         
  -6  -8   3          3.17          2.18        12.48 o                         
  -5  -8   3         37.18         38.81        12.37 o                         
  -4  -8   3        176.60        198.82        23.14 o                         
  -3  -8   3        458.93        447.11        24.85 o                         
  -2  -8   3        850.86        822.69        29.96 o                         
  -1  -8   3          1.22         12.00         8.77 o                         
   0  -8   3          7.12         14.87        10.35 o                         
   1  -8   3        290.24        315.01        25.94 o                         
   2  -8   3        121.82        128.78        18.00 o                         
   3  -8   3         32.54         47.48        15.69 o                         
   4  -8   3          0.92          1.52        11.41 o                         
   5  -8   3          1.05          5.53         8.51 o                         
  -9  -7   3        107.43        102.16        14.15 o                         
  -8  -7   3         30.18         34.73        13.06 o                         
  -7  -7   3          0.07        -13.37        13.37 o                         
  -6  -7   3         34.23         19.97        15.34 o                         
  -5  -7   3        105.52        105.83        16.48 o                         
  -4  -7   3         81.90         90.68        16.29 o                         
  -3  -7   3        306.86        315.09        21.60 o                         
  -2  -7   3       1145.33       1134.21        36.00 o                         
  -1  -7   3          2.98          7.04         7.45 o                         
   0  -7   3        543.29        532.74        34.22 o                         
   1  -7   3        820.90        803.59        45.48 o                         
   2  -7   3        899.83        930.54        66.07 o                         
   3  -7   3       1085.89       1011.78        47.97 o                         
   4  -7   3         38.32         21.13        15.74 o                         
   5  -7   3         76.61         89.15        19.49 o                         
   6  -7   3         95.09        104.72        16.06 o                         
  -9  -6   3         69.09         72.34        14.67 o                         
  -8  -6   3        202.61        216.90        25.36 o                         
  -7  -6   3          0.24        -16.22        16.22 o                         
  -6  -6   3         26.54         18.19        14.53 o                         
  -5  -6   3         29.00         25.37        16.23 o                         
  -4  -6   3        569.10        529.45        32.59 o                         
  -3  -6   3         16.49          7.15         8.29 o                         
  -2  -6   3        669.13        691.47        55.67 o                         
  -1  -6   3        424.72        504.83        44.86 o                         
   0  -6   3        300.95        361.12        37.76 o                         
   1  -6   3        928.42       1030.89        33.54 o                         
   2  -6   3        749.08        635.18        53.90 o                         
   3  -6   3        193.56        184.08        30.26 o                         
   4  -6   3        562.98        560.09        47.99 o                         
   5  -6   3         32.43         27.66        11.21 o                         
   6  -6   3          8.00         13.18        10.81 o                         
   7  -6   3         61.46         66.90        12.31 o                         
  -9  -5   3         66.35         78.62        16.81 o                         
  -8  -5   3        180.15        172.02        24.73 o                         
  -7  -5   3       1063.29       1098.28        48.97 o                         
  -6  -5   3          2.00         22.12        12.32 o                         
  -5  -5   3         26.44         37.15        13.13 o                         
  -4  -5   3       1065.62        984.22        64.00 o                         
  -3  -5   3       6464.80       6182.55       227.20 o                         
  -2  -5   3       4360.79       4201.79       172.58 o                         
  -1  -5   3         19.96          4.01        11.46 o                         
   0  -5   3        355.49        386.70        36.49 o                         
   1  -5   3       1941.75       2006.30        97.66 o                         
   2  -5   3       2709.03       2897.33       125.68 o                         
   3  -5   3       1348.17       1467.04        83.63 o                         
   4  -5   3        146.65        140.98        15.86 o                         
   5  -5   3         28.27         18.28        15.38 o                         
   6  -5   3         70.52         79.16        14.65 o                         
   7  -5   3        178.02        158.39        15.11 o                         
  -9  -4   3        289.53        302.83        20.24 o                         
  -8  -4   3        294.05        327.40        28.86 o                         
  -7  -4   3        111.07        120.66        13.40 o                         
  -6  -4   3        323.11        322.48        23.94 o                         
  -5  -4   3        785.02        641.44        52.99 o                         
  -4  -4   3       1461.50       1274.30        72.48 o                         
  -3  -4   3          5.73          7.09        10.12 o                         
  -2  -4   3        118.18         96.52        19.28 o                         
  -1  -4   3        999.08       1017.44        37.69 o                         
   0  -4   3         17.21         18.86        11.28 o                         
   1  -4   3       1078.01       1036.25        42.20 o                         
   2  -4   3        244.81        267.15        23.12 o                         
   3  -4   3        495.42        537.76        32.37 o                         
   4  -4   3         25.35          9.62         7.30 o                         
   5  -4   3          4.33         13.59        12.66 o                         
   6  -4   3          0.05         -2.01        10.83 o                         
   7  -4   3        340.78        325.24        24.18 o                         
   8  -4   3        109.54        106.18        14.81 o                         
 -10  -3   3         30.70         33.30         9.45 o                         
  -9  -3   3        105.28        101.75        10.54 o                         
  -8  -3   3        254.54        241.91        21.66 o                         
  -7  -3   3        985.91        994.94        67.82 o                         
  -6  -3   3         10.42         -1.54         8.01 o                         
  -5  -3   3         14.81          4.95        12.97 o                         
  -4  -3   3         66.75         70.42        17.62 o                         
  -3  -3   3       4763.31       4511.64       151.76 o                         
  -2  -3   3        749.89        683.45        26.26 o                         
  -1  -3   3        379.40        412.36        24.27 o                         
   0  -3   3       2064.95       2364.12        82.34 o                         
   1  -3   3       3493.62       3281.83        90.45 o                         
   2  -3   3       3596.43       3499.29        98.39 o                         
   3  -3   3        125.86        109.55        14.46 o                         
   4  -3   3         43.06         47.84        12.30 o                         
   5  -3   3         12.06          3.53         6.48 o                         
   6  -3   3        535.03        474.29        45.56 o                         
   7  -3   3        186.79        162.89        18.59 o                         
   8  -3   3          2.37          2.19         8.84 o                         
   9  -3   3          2.69          6.82         6.60 o                         
 -10  -2   3          0.65          3.83         7.67 o                         
  -9  -2   3         21.77         26.91         9.22 o                         
  -8  -2   3        320.36        340.30        38.38 o                         
  -7  -2   3         53.90         66.59        14.26 o                         
  -6  -2   3          3.10          3.15         7.56 o                         
  -5  -2   3        470.89        410.22        39.16 o                         
  -4  -2   3        124.47        154.18        15.98 o                         
  -3  -2   3         67.18         94.37        11.64 o                         
  -2  -2   3       2277.52       2115.10        63.62 o                         
  -1  -2   3       1379.93       1384.78        40.66 o                         
   0  -2   3       3079.57       3158.64        75.93 o                         
   1  -2   3       1509.75       1465.71        46.30 o                         
   2  -2   3       4638.47       4466.30       116.38 o                         
   3  -2   3       4847.32       4808.41       128.57 o                         
   4  -2   3        100.71        105.11        14.51 o                         
   5  -2   3         12.65          8.89         9.39 o                         
   6  -2   3        176.22        184.27        15.56 o                         
   7  -2   3       3186.34       3210.99       323.65 o                         
   8  -2   3        642.55        635.58        48.40 o                         
   9  -2   3          0.26          0.85         8.87 o                         
 -10  -1   3          8.39         28.26         9.94 o                         
  -9  -1   3         76.04         74.50        12.60 o                         
  -8  -1   3        595.47        608.98        34.56 o                         
  -7  -1   3         81.87         94.76        15.93 o                         
  -6  -1   3         87.59        100.04        14.36 o                         
  -5  -1   3        595.08        558.10        45.08 o                         
  -4  -1   3       2220.06       2062.74        66.98 o                         
  -3  -1   3       3623.85       3548.08        75.45 o                         
  -2  -1   3       4287.81       4273.80       106.13 o                         
  -1  -1   3       1327.14       1241.71        36.08 o                         
   0  -1   3        612.13        525.80        29.03 o                         
   1  -1   3       4132.86       3701.22        92.95 o                         
   2  -1   3       4124.40       4273.91       114.17 o                         
   3  -1   3       1566.86       1818.46        66.55 o                         
   4  -1   3         50.66         24.83         7.60 o                         
   5  -1   3          0.07         -8.52         8.52 o                         
   6  -1   3        553.07        578.61        22.09 o                         
   7  -1   3        369.85        385.99        25.50 o                         
   8  -1   3        206.90        220.35        15.89 o                         
   9  -1   3          0.91         -9.89         9.89 o                         
 -10   0   3         12.69          1.03         6.73 o                         
  -9   0   3          0.08          6.18         7.79 o                         
  -8   0   3         89.19        104.94        23.06 o                         
  -7   0   3        810.07        783.44        59.48 o                         
  -6   0   3        123.36        159.81        17.66 o                         
  -5   0   3        204.24        229.43        20.55 o                         
  -4   0   3        900.89        886.78        38.19 o                         
  -3   0   3       2888.20       2710.01        60.51 o                         
  -2   0   3      84266.39      81884.68      3915.42 o                         
  -1   0   3        471.15        521.42        19.02 o                         
   0   0   3        158.34        132.78        12.21 o                         
   1   0   3         61.92         64.79         5.12 o                         
   2   0   3      17227.99      16793.42       314.30 o                         
   3   0   3       6262.66       6648.74       129.27 o                         
   4   0   3        586.02        655.68        23.91 o                         
   5   0   3        483.64        523.82        23.26 o                         
   6   0   3        232.84        223.41        15.22 o                         
   7   0   3        488.51        528.33        26.64 o                         
   8   0   3          1.94          3.26         7.81 o                         
   9   0   3         18.08         20.91         6.76 o                         
 -10   1   3         21.39         22.60         6.46 o                         
  -9   1   3        224.76        237.25        18.11 o                         
  -8   1   3        191.18        228.62        51.82 o                         
  -7   1   3        498.27        487.65        31.89 o                         
  -6   1   3         18.06         16.77         7.13 o                         
  -5   1   3        189.48        161.81        17.48 o                         
  -4   1   3       1175.55       1069.87        55.73 o                         
  -3   1   3       2474.65       2404.96        68.11 o                         
  -2   1   3        726.89        702.54        41.23 o                         
  -1   1   3         20.19         23.58         4.55 o                         
   0   1   3        250.49        283.66        15.64 o                         
   1   1   3       7186.00       6745.71       154.99 o                         
   2   1   3        751.15        800.74        27.45 o                         
   3   1   3       1693.10       1763.08        54.43 o                         
   4   1   3        602.99        643.31        36.29 o                         
   5   1   3        387.17        448.03        25.33 o                         
   6   1   3        318.33        327.29        15.88 o                         
   7   1   3        119.75        127.47        12.54 o                         
   8   1   3        671.53        706.34        30.75 o                         
   9   1   3         22.36         30.36         7.67 o                         
  10   1   3          5.63          3.52         4.68 o                         
  -9   2   3          3.01         -1.48         6.41 o                         
  -8   2   3        105.52        112.72        21.46 o                         
  -7   2   3        569.91        696.46        38.30 o                         
  -6   2   3         19.87          6.93        25.43 o                         
  -5   2   3        328.48        346.44        36.38 o                         
  -4   2   3        157.34        154.88        12.56 o                         
  -3   2   3        939.44        958.84        37.33 o                         
  -2   2   3        716.90        687.91        40.05 o                         
  -1   2   3         48.24         71.45        12.89 o                         
   0   2   3        222.47        202.58        13.05 o                         
   1   2   3       1593.42       1515.91        44.02 o                         
   2   2   3        777.05        771.34        34.07 o                         
   3   2   3        744.36        779.39        67.30 o                         
   4   2   3        441.25        420.15        32.82 o                         
   5   2   3         34.48         53.77        16.05 o                         
   6   2   3       1006.59        991.26        32.60 o                         
   7   2   3       1054.01       1067.81        31.62 o                         
   8   2   3         45.69         53.02        14.75 o                         
   9   2   3        168.70        161.89        17.23 o                         
  10   2   3         96.43        108.42        14.32 o                         
  -9   3   3         94.20         96.28        19.68 o                         
  -8   3   3        204.06        247.74        29.29 o                         
  -7   3   3          2.24         10.12        12.79 o                         
  -6   3   3          3.98          6.77        15.24 o                         
  -5   3   3          1.72        -12.79        12.79 o                         
  -4   3   3         45.81         60.06        18.15 o                         
  -3   3   3         93.79         96.03        11.48 o                         
  -2   3   3       1002.54        936.91        53.94 o                         
  -1   3   3        106.68        129.61        17.72 o                         
   0   3   3       1997.30       2109.25        86.14 o                         
   1   3   3         71.59         61.01         8.65 o                         
   2   3   3       2068.48       1987.09        56.94 o                         
   3   3   3       8361.25       9402.25       218.94 o                         
   4   3   3         41.77         43.21        13.33 o                         
   5   3   3        502.67        511.80        42.00 o                         
   6   3   3         15.59         16.91        11.71 o                         
   7   3   3       1452.56       1429.49        63.04 o                         
   8   3   3        612.82        580.33        34.75 o                         
   9   3   3         76.91         90.04        14.32 o                         
  10   3   3          1.53          5.62         8.16 o                         
  -9   4   3         41.58         35.14         7.98 o                         
  -8   4   3        238.95        231.87        27.20 o                         
  -7   4   3          6.38         17.78        14.62 o                         
  -6   4   3          0.91         11.86        13.19 o                         
  -5   4   3        111.13         74.41        17.04 o                         
  -4   4   3       1134.62       1156.00        73.36 o                         
  -3   4   3       5774.35       5933.79       225.29 o                         
  -2   4   3        268.42        228.11        28.11 o                         
  -1   4   3         99.81        124.04        20.88 o                         
   0   4   3       1424.00       1418.98        69.74 o                         
   1   4   3      15619.47      16979.03       748.40 o                         
   2   4   3       5888.87       6213.93       157.13 o                         
   3   4   3       1493.35       1593.39        57.94 o                         
   4   4   3         13.21         30.71        15.78 o                         
   5   4   3        288.66        274.13        32.84 o                         
   6   4   3       1500.66       1445.60        48.67 o                         
   7   4   3        374.33        346.67        27.17 o                         
   8   4   3          5.00          9.61         9.93 o                         
   9   4   3         44.74         44.49         8.62 o                         
  10   4   3          2.22         -2.01         9.31 o                         
  -8   5   3        110.32        104.42        16.87 o                         
  -7   5   3        383.53        371.95        36.26 o                         
  -6   5   3         20.12          0.13        12.66 o                         
  -5   5   3        195.10        198.90        30.80 o                         
  -4   5   3        258.16        245.34        23.56 o                         
  -3   5   3        943.12       1041.99        71.40 o                         
  -2   5   3       1365.13       1287.35        77.54 o                         
  -1   5   3        880.08        881.30        58.63 o                         
   0   5   3       3067.42       3075.51       130.14 o                         
   1   5   3       1409.22       1716.28        83.10 o                         
   2   5   3       2788.42       3185.17        90.45 o                         
   3   5   3       2179.58       2253.92        76.31 o                         
   4   5   3        866.51        771.98        49.46 o                         
   5   5   3        815.75        777.27        58.81 o                         
   6   5   3        378.39        364.97        19.04 o                         
   7   5   3       1358.00       1305.56        55.62 o                         
   8   5   3         91.18         97.83        15.44 o                         
   9   5   3         70.98         45.80        15.88 o                         
  10   5   3          5.04         -0.71         7.80 o                         
  -8   6   3        536.55        603.09        31.56 o                         
  -7   6   3          2.93          2.85        11.28 o                         
  -6   6   3        190.95        217.53        29.60 o                         
  -5   6   3          0.91        -17.96        17.96 o                         
  -4   6   3       1017.46        930.13        48.68 o                         
  -3   6   3       2856.91       2901.68        78.49 o                         
  -2   6   3        592.68        567.23        52.23 o                         
  -1   6   3        827.70        934.06        66.18 o                         
   0   6   3        137.69        134.59        24.41 o                         
   1   6   3        949.63        952.28        62.14 o                         
   2   6   3        483.13        477.23        27.55 o                         
   3   6   3          3.92         11.58         8.03 o                         
   4   6   3        139.17        147.76        17.76 o                         
   5   6   3          1.19          3.68         6.51 o                         
   6   6   3         51.55         45.02         9.60 o                         
   7   6   3        697.18        741.92        71.26 o                         
   8   6   3          3.30         -0.31        15.02 o                         
   9   6   3         18.54         36.73        14.35 o                         
  10   6   3         14.98         18.28         7.36 o                         
  -7   7   3         59.42         43.26        10.12 o                         
  -6   7   3          5.87          5.35         9.89 o                         
  -5   7   3        119.28        121.52        23.11 o                         
  -4   7   3          5.26         12.43         9.71 o                         
  -3   7   3       1006.21        959.38        46.38 o                         
  -2   7   3        414.72        454.65        22.86 o                         
  -1   7   3        131.23        112.60        16.66 o                         
   0   7   3        148.06        123.70        26.33 o                         
   1   7   3        645.01        683.55        56.38 o                         
   2   7   3       1545.68       1815.77        97.49 o                         
   3   7   3        107.97        113.32        11.27 o                         
   4   7   3        228.75        222.94        15.60 o                         
   5   7   3        122.33         97.54        13.44 o                         
   6   7   3        755.88        763.62        57.16 o                         
   7   7   3        335.16        356.24        26.13 o                         
   8   7   3        192.38        230.22        27.41 o                         
   9   7   3         96.29        105.29        16.37 o                         
  -6   8   3         11.57         21.89         8.34 o                         
  -5   8   3          8.48         15.20        10.47 o                         
  -4   8   3        152.75        180.42        17.71 o                         
  -3   8   3         11.19          3.79        23.85 o                         
  -2   8   3        740.65        752.24        59.04 o                         
  -1   8   3        475.49        438.01        43.75 o                         
   0   8   3        154.29        165.12        16.45 o                         
   1   8   3        928.86        945.90        33.12 o                         
   2   8   3        377.42        384.21        20.87 o                         
   3   8   3        477.19        412.24        25.61 o                         
   4   8   3         81.44         68.72        34.12 o                         
   5   8   3        345.30        337.14        37.81 o                         
   6   8   3         44.79         35.02        19.48 o                         
   7   8   3        239.42        268.53        21.86 o                         
   8   8   3        179.51        177.04        14.68 o                         
   9   8   3        164.36        148.51        14.38 o                         
  -5   9   3         15.95         22.78         8.02 o                         
  -4   9   3        129.76        129.41        19.14 o                         
  -3   9   3       1103.47       1191.49        68.56 o                         
  -2   9   3        310.17        328.49        36.59 o                         
  -1   9   3        272.25        254.68        33.14 o                         
   0   9   3          2.94          9.15        10.27 o                         
   1   9   3       2227.57       2242.72       100.96 o                         
   2   9   3       2851.84       2887.99        76.99 o                         
   3   9   3        506.62        514.84        29.86 o                         
   4   9   3       1094.88        977.66        65.73 o                         
   5   9   3         33.47         41.33        17.07 o                         
   6   9   3        640.85        656.27        48.84 o                         
   7   9   3        330.69        342.52        31.78 o                         
   8   9   3         49.46         59.80        11.33 o                         
  -3  10   3          4.12          3.74        10.03 o                         
  -2  10   3        185.20        164.96        25.58 o                         
  -1  10   3          0.58        -15.02        15.02 o                         
   0  10   3        575.70        483.72        43.44 o                         
   1  10   3        204.81        227.28        30.22 o                         
   2  10   3         34.63         30.87         9.78 o                         
   3  10   3        208.17        180.64        18.53 o                         
   4  10   3        131.63        112.26        21.55 o                         
   5  10   3        522.15        487.74        40.61 o                         
   6  10   3          0.08          6.51        11.19 o                         
   7  10   3        157.96        168.37        18.75 o                         
  -2  11   3        137.01        143.80        17.01 o                         
  -1  11   3        155.06        147.81        20.76 o                         
   0  11   3         84.14         82.87        17.80 o                         
   1  11   3        219.92        227.58        25.90 o                         
   2  11   3        123.05        124.75        19.68 o                         
   3  11   3          1.80          3.52         8.11 o                         
   4  11   3         12.61          2.09         9.36 o                         
   5  11   3          7.85          4.81         8.51 o                         
   6  11   3        123.61        120.30        15.31 o                         
   0  12   3          5.44         13.28         6.15 o                         
   1  12   3         61.35         47.86         9.59 o                         
  -5 -10   4         74.53         60.38         8.17 o                         
  -4 -10   4         35.10         41.16        14.29 o                         
  -3 -10   4          4.54         17.69        11.99 o                         
  -2 -10   4        397.80        422.16        34.23 o                         
  -1 -10   4        419.67        390.63        31.69 o                         
   0 -10   4          4.31         15.55         7.04 o                         
   1 -10   4          0.67         -3.12         8.91 o                         
   2 -10   4          1.40          1.60         6.15 o                         
  -7  -9   4        414.73        437.25        27.88 o                         
  -6  -9   4         76.19         84.48        15.74 o                         
  -5  -9   4        368.43        410.98        24.17 o                         
  -4  -9   4          0.48          2.79         9.04 o                         
  -3  -9   4        119.08         97.28        14.24 o                         
  -2  -9   4        457.01        462.35        29.39 o                         
  -1  -9   4         11.04          5.55        11.28 o                         
   0  -9   4          1.73         12.12         9.98 o                         
   1  -9   4          1.14         -9.51        10.01 o                         
   2  -9   4         33.51         41.60        14.89 o                         
   3  -9   4         30.18         19.35        10.83 o                         
  -8  -8   4         81.80         82.68        11.24 o                         
  -7  -8   4        107.32        108.55        18.25 o                         
  -6  -8   4        292.30        300.58        32.08 o                         
  -5  -8   4          4.51          2.47        12.99 o                         
  -4  -8   4         63.07         55.84        12.67 o                         
  -3  -8   4        185.46        188.25        19.80 o                         
  -2  -8   4        116.35        122.83        11.93 o                         
  -1  -8   4         90.52         78.31        12.89 o                         
   0  -8   4         46.01         45.70        10.93 o                         
   1  -8   4         76.99         90.99        12.95 o                         
   2  -8   4         34.89         48.50        15.20 o                         
   3  -8   4        218.79        241.27        26.79 o                         
   4  -8   4          0.38         -5.93         8.29 o                         
   5  -8   4        205.10        206.09        12.33 o                         
  -8  -7   4        263.45        294.64        25.34 o                         
  -7  -7   4        170.46        179.07        24.91 o                         
  -6  -7   4          0.24         13.95        15.47 o                         
  -5  -7   4         36.37         32.61        23.85 o                         
  -4  -7   4         18.61         18.78        10.61 o                         
  -3  -7   4        747.67        683.99        31.96 o                         
  -2  -7   4        354.79        340.47        19.05 o                         
  -1  -7   4        505.11        495.15        27.30 o                         
   0  -7   4         86.43         85.81        18.00 o                         
   1  -7   4         25.34         15.62         8.66 o                         
   2  -7   4        238.66        236.53        22.98 o                         
   3  -7   4         39.26         35.04        14.80 o                         
   4  -7   4        373.34        374.90        36.22 o                         
   5  -7   4          1.37          7.62        10.52 o                         
   6  -7   4         42.70         39.47         9.36 o                         
  -9  -6   4         16.35         22.02         9.99 o                         
  -8  -6   4         13.75          9.05         9.36 o                         
  -7  -6   4         15.66        -14.93        14.93 o                         
  -6  -6   4         37.23         48.19        17.97 o                         
  -5  -6   4        108.28        105.94        24.53 o                         
  -4  -6   4        706.06        721.17        39.70 o                         
  -3  -6   4        720.66        736.44        27.96 o                         
  -2  -6   4       3054.24       3176.14        57.76 o                         
  -1  -6   4        400.78        421.76        21.14 o                         
   0  -6   4        228.30        212.14        17.85 o                         
   1  -6   4         11.76         12.44         6.75 o                         
   2  -6   4       3298.15       3069.62       107.17 o                         
   3  -6   4       1198.22       1146.39        76.35 o                         
   4  -6   4         36.19         42.89        18.10 o                         
   5  -6   4          0.14         -4.50        14.89 o                         
   6  -6   4         19.85         45.02        16.76 o                         
   7  -6   4         75.57         82.73        10.89 o                         
  -9  -5   4          2.80         -6.06         9.63 o                         
  -8  -5   4        127.84        154.57        27.75 o                         
  -7  -5   4         95.98         99.91        14.76 o                         
  -6  -5   4        218.54        212.64        43.06 o                         
  -5  -5   4        314.88        342.84        38.87 o                         
  -4  -5   4          1.17          0.67         9.72 o                         
  -3  -5   4       1306.70       1387.32        85.36 o                         
  -2  -5   4       1058.01       1089.40        71.44 o                         
  -1  -5   4        579.37        585.88        48.74 o                         
   0  -5   4        100.05        110.54        22.71 o                         
   1  -5   4         62.65         54.05        19.67 o                         
   2  -5   4         57.75         46.81         9.83 o                         
   3  -5   4         64.08         61.48        15.10 o                         
   4  -5   4        106.71        102.68        33.74 o                         
   5  -5   4          0.29        -12.90        12.90 o                         
   6  -5   4          4.64          7.04         9.85 o                         
   7  -5   4         31.54         37.01         8.61 o                         
  -9  -4   4          2.87          0.99         4.85 o                         
  -8  -4   4        646.08        689.10        42.25 o                         
  -7  -4   4       1554.41       1762.19        53.10 o                         
  -6  -4   4        269.48        277.75        19.95 o                         
  -5  -4   4         36.40         39.64        11.97 o                         
  -4  -4   4         84.16        113.02        22.39 o                         
  -3  -4   4       3454.77       3469.35       102.06 o                         
  -2  -4   4       2319.55       2151.07       104.25 o                         
  -1  -4   4        214.04        188.97        26.04 o                         
   0  -4   4        825.49        955.75        59.22 o                         
   1  -4   4        246.42        293.40        31.49 o                         
   2  -4   4        833.29        832.75        56.57 o                         
   3  -4   4        298.41        273.54        24.26 o                         
   4  -4   4        143.01        147.81        17.10 o                         
   5  -4   4        230.62        212.76        30.90 o                         
   6  -4   4         22.10          6.11        15.47 o                         
   7  -4   4         11.81         13.48         8.26 o                         
   8  -4   4         38.50         27.74         6.98 o                         
 -10  -3   4          1.01          7.49         5.04 o                         
  -9  -3   4         64.75         75.14         8.99 o                         
  -8  -3   4        103.03        126.39        16.05 o                         
  -7  -3   4          3.29          0.40        10.43 o                         
  -6  -3   4         35.68         40.49        44.85 o                         
  -5  -3   4        197.39        193.08        30.05 o                         
  -4  -3   4         22.79         16.59         8.92 o                         
  -3  -3   4        321.94        334.04        18.33 o                         
  -2  -3   4       1379.76       1427.42        39.47 o                         
  -1  -3   4        479.56        533.72        41.33 o                         
   0  -3   4        337.93        430.59        23.60 o                         
   1  -3   4         72.69         74.13        16.01 o                         
   2  -3   4        558.03        514.45        29.04 o                         
   3  -3   4       2052.30       1896.18        67.91 o                         
   4  -3   4         25.12         15.26        14.31 o                         
   5  -3   4         33.53         34.07         7.77 o                         
   6  -3   4         18.13          9.58         5.61 o                         
   7  -3   4        388.03        374.14        26.23 o                         
   8  -3   4         75.31         80.07        15.45 o                         
 -10  -2   4          0.77          4.72         6.69 o                         
  -9  -2   4         86.68         70.13        12.07 o                         
  -8  -2   4        189.63        181.18        28.84 o                         
  -7  -2   4        827.75        819.73        61.23 o                         
  -6  -2   4          4.04          4.09         7.84 o                         
  -5  -2   4          6.94         23.49        12.39 o                         
  -4  -2   4        690.71        743.67        36.32 o                         
  -3  -2   4       1512.37       1456.64        42.05 o                         
  -2  -2   4        247.30        222.63        12.76 o                         
  -1  -2   4        901.15        931.15        31.22 o                         
   0  -2   4        141.23        135.69        18.17 o                         
   1  -2   4       5809.59       5899.98       206.45 o                         
   2  -2   4        810.01        709.63        32.58 o                         
   3  -2   4         35.55         58.82        11.47 o                         
   4  -2   4        118.46        103.72        15.29 o                         
   5  -2   4        426.57        403.12        20.43 o                         
   6  -2   4       1249.13       1258.13        44.18 o                         
   7  -2   4         85.07         82.78        11.54 o                         
   8  -2   4         34.75         42.37         9.68 o                         
   9  -2   4         49.77         62.43        11.82 o                         
 -10  -1   4          4.59         20.24         8.87 o                         
  -9  -1   4          6.14         18.43         9.40 o                         
  -8  -1   4         31.90         34.15        16.72 o                         
  -7  -1   4        310.08        351.75        39.23 o                         
  -6  -1   4         24.31         -4.51        16.58 o                         
  -5  -1   4        676.36        600.65        34.84 o                         
  -4  -1   4       3164.32       3246.12        95.73 o                         
  -3  -1   4       1062.94       1046.10        31.45 o                         
  -2  -1   4       4943.87       4723.43       118.01 o                         
  -1  -1   4        213.87        202.31        11.89 o                         
   0  -1   4         26.38         28.04        10.66 o                         
   1  -1   4        149.48        128.53        16.57 o                         
   2  -1   4       2334.71       2190.23        92.24 o                         
   3  -1   4       8789.28       8451.98       207.34 o                         
   4  -1   4        332.15        297.81        23.29 o                         
   5  -1   4         20.97         15.11         9.93 o                         
   6  -1   4          5.59          5.98         7.12 o                         
   7  -1   4        648.61        647.15        36.19 o                         
   8  -1   4         72.24         63.58        11.78 o                         
   9  -1   4         21.57         21.22        10.21 o                         
 -10   0   4         44.85         50.57        10.17 o                         
  -9   0   4          0.99         -0.51         7.97 o                         
  -8   0   4        833.12        908.22        62.86 o                         
  -7   0   4        198.83        228.91        32.32 o                         
  -6   0   4         90.93         65.93        13.23 o                         
  -5   0   4        141.80        143.14        17.00 o                         
  -4   0   4       3488.76       3511.16       101.62 o                         
  -3   0   4       3465.57       3520.50        93.29 o                         
  -2   0   4        492.79        512.31        22.84 o                         
  -1   0   4         98.25         98.78        10.96 o                         
   0   0   4        102.53         85.63        12.10 o                         
   1   0   4        263.57        245.08         9.84 o                         
   2   0   4        985.80       1064.84        49.96 o                         
   3   0   4         54.14         50.13         6.30 o                         
   4   0   4         41.47         42.02         7.64 o                         
   5   0   4        144.98        154.70        18.03 o                         
   6   0   4         60.01         55.30         8.83 o                         
   7   0   4         46.85         40.22         9.48 o                         
   8   0   4         55.90         68.17        10.50 o                         
   9   0   4         26.89         31.24         8.80 o                         
  -9   1   4          6.79          8.10         7.48 o                         
  -8   1   4        239.89        242.51        21.10 o                         
  -7   1   4        879.96        941.42        63.91 o                         
  -6   1   4       1023.83       1009.19        58.91 o                         
  -5   1   4          5.66         19.98         8.18 o                         
  -4   1   4        398.01        412.47        19.77 o                         
  -3   1   4       5450.27       5664.73       141.41 o                         
  -2   1   4       6806.48       6554.32       157.33 o                         
  -1   1   4        250.24        211.11        12.75 o                         
   0   1   4       2841.83       2722.76        94.88 o                         
   1   1   4       1388.19       1406.25        57.67 o                         
   2   1   4       5269.81       5368.57       106.01 o                         
   3   1   4       1104.74       1046.95        67.56 o                         
   4   1   4        716.88        824.96        34.35 o                         
   5   1   4        279.41        280.66        21.43 o                         
   6   1   4        187.66        178.75        14.03 o                         
   7   1   4          4.39          5.76         7.70 o                         
   8   1   4        129.92        142.65        14.12 o                         
   9   1   4         86.66         70.47        15.43 o                         
  -9   2   4          1.11          5.77        11.88 o                         
  -8   2   4        467.81        504.83        29.46 o                         
  -7   2   4        253.36        256.76        28.05 o                         
  -6   2   4         80.83         96.36        15.42 o                         
  -5   2   4         32.22         62.50        17.52 o                         
  -4   2   4         26.84         22.88         6.83 o                         
  -3   2   4       2423.80       2389.56       101.77 o                         
  -2   2   4        180.62        162.73        20.15 o                         
  -1   2   4        178.06        149.60        18.63 o                         
   0   2   4         63.21         46.30         5.76 o                         
   1   2   4        128.88        110.88         9.17 o                         
   2   2   4         14.38         11.73         6.60 o                         
   3   2   4       1311.46       1211.33        33.66 o                         
   4   2   4        177.46        136.80        20.34 o                         
   5   2   4         16.01         15.80        13.57 o                         
   6   2   4         63.30         67.52         8.79 o                         
   7   2   4        238.31        231.00        17.79 o                         
   8   2   4       1007.68        980.06        37.03 o                         
   9   2   4        123.50        117.57        20.43 o                         
  10   2   4          6.88         12.66         7.09 o                         
  -9   3   4         28.85         22.67         5.98 o                         
  -8   3   4         63.96         87.85        18.24 o                         
  -7   3   4        254.72        245.89        32.24 o                         
  -6   3   4          0.33         22.95        15.96 o                         
  -5   3   4          7.55          6.28        11.14 o                         
  -4   3   4         40.04         39.32        10.84 o                         
  -3   3   4        870.97        881.59        55.29 o                         
  -2   3   4       1033.54        931.07        54.82 o                         
  -1   3   4         73.32         63.79        14.27 o                         
   0   3   4        349.34        346.59        28.34 o                         
   1   3   4        751.65        706.78        32.12 o                         
   2   3   4       3691.94       3687.20       105.42 o                         
   3   3   4       3687.95       4082.44       103.02 o                         
   4   3   4          7.81         10.00        10.56 o                         
   5   3   4         61.53         69.15        12.63 o                         
   6   3   4        683.41        685.85        23.76 o                         
   7   3   4        362.73        320.86        27.71 o                         
   8   3   4        304.13        316.71        25.41 o                         
   9   3   4        245.73        231.01        27.83 o                         
  10   3   4          0.36         -0.49         7.62 o                         
  -8   4   4          9.79         12.00         7.31 o                         
  -7   4   4          0.43          5.13        12.08 o                         
  -6   4   4         29.97         29.91        16.49 o                         
  -5   4   4         80.72         74.52        20.16 o                         
  -4   4   4          2.79         -8.74        11.68 o                         
  -3   4   4        180.20        195.09        27.63 o                         
  -2   4   4       3721.50       3622.03       149.27 o                         
  -1   4   4       1642.09       1606.81        80.12 o                         
   0   4   4        594.17        685.62        45.24 o                         
   1   4   4        680.93        686.13        43.76 o                         
   2   4   4       1277.10       1327.20        46.67 o                         
   3   4   4       3495.15       3734.41        99.65 o                         
   4   4   4        677.34        723.00        36.52 o                         
   5   4   4        678.99        645.93        53.77 o                         
   6   4   4        200.98        195.51        14.65 o                         
   7   4   4        286.28        258.00        23.86 o                         
   8   4   4        437.99        439.54        29.63 o                         
   9   4   4          0.53          5.85         7.36 o                         
  10   4   4         23.34         34.10        10.43 o                         
  -8   5   4         78.46         84.62        15.21 o                         
  -7   5   4        621.06        698.59        50.32 o                         
  -6   5   4         38.28         12.17        14.44 o                         
  -5   5   4         40.71         39.63        16.50 o                         
  -4   5   4        400.08        387.42        29.45 o                         
  -3   5   4       2081.37       1969.26       106.37 o                         
  -2   5   4       2285.48       2171.91       108.95 o                         
  -1   5   4        108.47         98.38        20.92 o                         
   0   5   4        252.51        312.87        32.84 o                         
   1   5   4        364.65        376.85        34.71 o                         
   2   5   4       2129.68       2113.54        89.67 o                         
   3   5   4        695.49        885.14        41.40 o                         
   4   5   4         16.44         15.86         9.20 o                         
   5   5   4          3.21          7.28         7.17 o                         
   6   5   4          0.01         -2.27         7.68 o                         
   7   5   4          0.65          3.81        13.73 o                         
   8   5   4        131.98        132.42        24.94 o                         
   9   5   4         14.31         13.93         8.10 o                         
  10   5   4         17.71          6.60         7.18 o                         
  -7   6   4        140.24        157.28        21.87 o                         
  -6   6   4        153.54        175.20        26.51 o                         
  -5   6   4         93.60         84.25        21.32 o                         
  -4   6   4        999.31        936.65        65.81 o                         
  -3   6   4        176.78        170.80        16.39 o                         
  -2   6   4       2448.51       2291.38       120.58 o                         
  -1   6   4        504.02        571.58        50.36 o                         
   0   6   4        920.86        948.32        65.03 o                         
   1   6   4         87.98        101.34        21.41 o                         
   2   6   4        396.18        414.02        37.93 o                         
   3   6   4       1690.26       1765.02        67.02 o                         
   4   6   4        144.46        148.48        21.22 o                         
   5   6   4         29.11         22.87         7.64 o                         
   6   6   4         63.50         86.15        15.39 o                         
   7   6   4          4.36          0.36        12.12 o                         
   8   6   4         45.03         49.44        16.59 o                         
   9   6   4          0.77         -2.05        10.79 o                         
  -7   7   4        253.01        255.08        21.06 o                         
  -6   7   4         19.05         41.19        13.95 o                         
  -5   7   4         68.44         71.66        18.91 o                         
  -4   7   4        134.22        164.69        31.65 o                         
  -3   7   4        221.97        241.78        22.57 o                         
  -2   7   4         69.35         72.76        11.54 o                         
  -1   7   4         75.12         76.30        25.20 o                         
   0   7   4         20.66         16.94        14.89 o                         
   1   7   4          3.93         27.10        14.98 o                         
   2   7   4        135.16        140.52        17.68 o                         
   3   7   4       1609.52       1538.71        51.23 o                         
   4   7   4        156.55        192.22        16.91 o                         
   5   7   4        159.91        168.55        16.62 o                         
   6   7   4        361.72        393.78        28.30 o                         
   7   7   4         69.78         43.49        15.45 o                         
   8   7   4        440.53        465.93        38.70 o                         
   9   7   4         94.95        109.84        15.79 o                         
  -6   8   4          0.62         20.90         8.47 o                         
  -5   8   4         32.07         45.52        13.73 o                         
  -4   8   4          8.09         -1.57        11.32 o                         
  -3   8   4         85.18         83.08        14.51 o                         
  -2   8   4          3.69          0.80         8.82 o                         
  -1   8   4         82.46         75.64        21.54 o                         
   0   8   4         53.84         58.71        14.22 o                         
   1   8   4        218.69        246.27        17.16 o                         
   2   8   4        568.99        569.75        28.62 o                         
   3   8   4       1049.06       1040.19        42.25 o                         
   4   8   4          7.68        -14.75        14.75 o                         
   5   8   4         29.27         41.10        17.52 o                         
   6   8   4        590.55        586.71        48.23 o                         
   7   8   4        670.32        751.05        51.54 o                         
   8   8   4        195.70        208.21        21.52 o                         
   9   8   4         23.43         33.75         8.69 o                         
  -4   9   4        278.33        300.34        26.23 o                         
  -3   9   4        136.29        116.19        21.55 o                         
  -2   9   4         86.98         99.90        22.66 o                         
  -1   9   4        134.45        132.73        24.72 o                         
   0   9   4        294.60        243.24        33.73 o                         
   1   9   4        970.63        964.46        51.89 o                         
   2   9   4          3.23          5.66         9.14 o                         
   3   9   4        325.46        339.85        30.68 o                         
   4   9   4         55.63         68.09        20.42 o                         
   5   9   4        699.09        623.68        49.89 o                         
   6   9   4        145.00        155.73        24.32 o                         
   7   9   4         41.96         48.02        14.94 o                         
   8   9   4         84.85         95.02        12.18 o                         
  -3  10   4        829.57        856.85        47.47 o                         
  -2  10   4        710.39        633.96        45.80 o                         
  -1  10   4        218.62        232.19        30.14 o                         
   0  10   4        279.89        281.12        34.08 o                         
   1  10   4        120.96        128.80        23.47 o                         
   2  10   4       1050.14       1026.50        44.65 o                         
   3  10   4        534.65        531.10        38.05 o                         
   4  10   4        301.86        299.72        32.62 o                         
   5  10   4         43.36         31.92        15.83 o                         
   6  10   4          6.27          1.47        11.90 o                         
   7  10   4         16.66         -1.07         8.74 o                         
  -2  11   4         52.52         59.40        11.91 o                         
  -1  11   4         24.60         23.14        11.90 o                         
   0  11   4        193.07        189.10        24.16 o                         
   1  11   4         79.53         78.94        17.71 o                         
   2  11   4        158.84        186.12        23.48 o                         
   3  11   4         73.25         51.69        13.29 o                         
   4  11   4         13.94          3.66         8.87 o                         
   5  11   4          6.72          0.36         7.71 o                         
   6  11   4          2.77         11.54         8.20 o                         
   0  12   4         64.16         65.72         9.86 o                         
   1  12   4          1.08          0.89         6.15 o                         
  -4 -10   5        304.42        279.45        22.33 o                         
  -3 -10   5        368.97        332.65        27.17 o                         
  -2 -10   5        371.30        378.58        29.22 o                         
  -1 -10   5        103.49        117.76        16.51 o                         
   0 -10   5          0.18         -6.15         6.15 o                         
  -6  -9   5        316.59        321.97        25.41 o                         
  -5  -9   5          7.69         14.59        16.58 o                         
  -4  -9   5        341.58        339.29        21.72 o                         
  -3  -9   5          1.25          2.56         8.27 o                         
  -2  -9   5        224.69        210.38        27.91 o                         
  -1  -9   5        649.68        678.10        34.59 o                         
   0  -9   5          0.23         -4.07        13.35 o                         
   1  -9   5          0.08        -10.12        10.12 o                         
   2  -9   5          4.93         -2.09        10.07 o                         
   3  -9   5        283.05        285.16        21.97 o                         
  -7  -8   5        168.09        167.49        19.74 o                         
  -6  -8   5        248.41        245.92        27.65 o                         
  -5  -8   5         29.51         28.77        10.69 o                         
  -4  -8   5        391.13        390.39        35.35 o                         
  -3  -8   5         24.97         34.58        10.23 o                         
  -2  -8   5        155.47        147.51        14.51 o                         
  -1  -8   5         51.82         41.61        16.88 o                         
   0  -8   5         31.21         34.91        11.95 o                         
   1  -8   5        341.67        318.85        32.54 o                         
   2  -8   5         68.91         62.52        12.24 o                         
   3  -8   5         38.24         35.28         9.12 o                         
   4  -8   5        209.78        215.15        14.83 o                         
  -8  -7   5          0.39          8.42         7.75 o                         
  -7  -7   5         47.94         70.05        16.14 o                         
  -6  -7   5        322.28        353.00        35.62 o                         
  -5  -7   5         12.58          4.24        14.26 o                         
  -4  -7   5         54.91         57.12        12.04 o                         
  -3  -7   5        153.35        154.24        18.36 o                         
  -2  -7   5        797.85        764.99        46.09 o                         
  -1  -7   5         13.44         16.98         9.16 o                         
   0  -7   5          7.21         10.57         8.82 o                         
   1  -7   5        851.65        842.27        30.85 o                         
   2  -7   5        131.19        149.06        25.16 o                         
   3  -7   5        524.63        494.28        43.38 o                         
   4  -7   5        121.53        125.33        21.37 o                         
   5  -7   5         37.07         44.18         8.48 o                         
  -9  -6   5          5.74          4.15         6.02 o                         
  -8  -6   5          3.16          3.48         9.36 o                         
  -7  -6   5         98.76        119.41        22.08 o                         
  -6  -6   5         51.01         23.99        15.61 o                         
  -5  -6   5         98.61         92.77        14.57 o                         
  -4  -6   5          1.02        -10.90        10.90 o                         
  -3  -6   5          6.75         -0.32         6.76 o                         
  -2  -6   5        116.36        124.61        10.82 o                         
  -1  -6   5       1092.94       1090.76        36.45 o                         
   0  -6   5       1192.14       1178.96        33.71 o                         
   1  -6   5        243.66        245.39        16.75 o                         
   2  -6   5         45.32         29.67        10.69 o                         
   3  -6   5        547.12        498.65        47.18 o                         
   4  -6   5       1200.22       1087.03        69.71 o                         
   5  -6   5         21.76         20.51        15.25 o                         
   6  -6   5         62.62         42.15        12.62 o                         
  -9  -5   5         53.08         51.11        11.06 o                         
  -8  -5   5        100.01        113.53        13.10 o                         
  -7  -5   5        608.41        653.15        34.74 o                         
  -6  -5   5        915.09        901.14        63.84 o                         
  -5  -5   5         64.18         59.57        20.11 o                         
  -4  -5   5        773.11        771.59        70.50 o                         
  -3  -5   5        757.36        709.37        32.21 o                         
  -2  -5   5       1901.50       1939.03        72.63 o                         
  -1  -5   5       1592.37       1450.61        87.00 o                         
   0  -5   5         10.21         15.78        13.33 o                         
   1  -5   5        521.32        517.49        27.02 o                         
   2  -5   5          5.72         10.89         7.21 o                         
   3  -5   5        735.47        743.73        33.30 o                         
   4  -5   5         87.49         90.80        14.67 o                         
   5  -5   5          3.61          6.28         7.89 o                         
   6  -5   5          7.45          8.57         7.35 o                         
   7  -5   5          7.39         -7.13         8.42 o                         
  -9  -4   5         19.73         17.74         9.09 o                         
  -8  -4   5         44.97         25.24        14.27 o                         
  -7  -4   5          9.17         18.40        10.63 o                         
  -6  -4   5        549.22        556.41        49.28 o                         
  -5  -4   5          0.53         12.64         9.51 o                         
  -4  -4   5          0.28         -1.25        10.92 o                         
  -3  -4   5         25.94         24.21        18.14 o                         
  -2  -4   5        171.02        186.22        18.03 o                         
  -1  -4   5         14.07         19.48        13.19 o                         
   0  -4   5         17.82         31.60        14.35 o                         
   1  -4   5         95.84         96.71        19.72 o                         
   2  -4   5         14.60         28.35        11.99 o                         
   3  -4   5        687.10        661.99        30.74 o                         
   4  -4   5        189.86        191.65        14.73 o                         
   5  -4   5          4.40         15.15         8.16 o                         
   6  -4   5        285.96        307.20        27.94 o                         
   7  -4   5          5.99         17.68        14.53 o                         
  -9  -3   5         18.53         14.37         5.45 o                         
  -8  -3   5         36.16         32.91        11.28 o                         
  -7  -3   5        701.54        729.92        56.06 o                         
  -6  -3   5        480.63        504.08        27.45 o                         
  -5  -3   5          0.24         -6.14         6.36 o                         
  -4  -3   5         65.43         53.99        11.32 o                         
  -3  -3   5          0.34         -4.40         6.01 o                         
  -2  -3   5        450.86        492.88        36.66 o                         
  -1  -3   5        846.63       1012.35       137.68 o                         
   0  -3   5        193.18        162.28        23.31 o                         
   1  -3   5        503.91        594.09        44.83 o                         
   2  -3   5        239.36        187.02        25.68 o                         
   3  -3   5         63.84         60.02        18.51 o                         
   4  -3   5        200.34        199.46        14.34 o                         
   5  -3   5         91.41         83.29        12.14 o                         
   6  -3   5         17.87         38.35         9.82 o                         
   7  -3   5          7.57          8.95         9.68 o                         
   8  -3   5         34.66         35.00        11.68 o                         
  -9  -2   5         27.96         17.06         7.77 o                         
  -8  -2   5         13.68         38.07        18.27 o                         
  -7  -2   5        106.05         92.02        22.39 o                         
  -6  -2   5        219.89        179.75        22.43 o                         
  -5  -2   5         71.45         79.99        26.29 o                         
  -4  -2   5        440.58        430.56        27.70 o                         
  -3  -2   5        897.05        929.73        32.46 o                         
  -2  -2   5       2033.07       2087.30        63.33 o                         
  -1  -2   5       2347.92       2345.35       102.45 o                         
   0  -2   5        128.55        140.55        21.29 o                         
   1  -2   5        560.03        568.89        40.58 o                         
   2  -2   5       1739.80       1651.66        81.34 o                         
   3  -2   5       2029.22       1808.04        90.88 o                         
   4  -2   5       1410.29       1309.75        78.52 o                         
   5  -2   5        135.78        140.91        12.61 o                         
   6  -2   5        783.72        779.99        33.30 o                         
   7  -2   5         92.40        117.88        12.27 o                         
   8  -2   5        377.82        396.16        22.81 o                         
 -10  -1   5          2.83         -2.50         4.99 o                         
  -9  -1   5         13.85          5.35         7.06 o                         
  -8  -1   5         35.15         35.40        17.88 o                         
  -7  -1   5        285.90        285.39        35.11 o                         
  -6  -1   5          7.24         -9.06         9.70 o                         
  -5  -1   5        131.54        115.41        22.11 o                         
  -4  -1   5        830.21        861.53        40.52 o                         
  -3  -1   5       6377.24       6792.96       170.22 o                         
  -2  -1   5        577.57        621.41        55.32 o                         
  -1  -1   5       2277.39       2364.52       107.70 o                         
   0  -1   5       1732.98       1674.62        74.99 o                         
   1  -1   5          5.43          5.13         9.32 o                         
   2  -1   5       4607.37       4361.23       163.97 o                         
   3  -1   5        359.42        341.43        33.28 o                         
   4  -1   5        513.05        518.23        44.77 o                         
   5  -1   5        187.95        206.46        14.95 o                         
   6  -1   5         30.11         45.28        10.28 o                         
   7  -1   5         22.38         18.70        10.46 o                         
   8  -1   5         71.62         69.95        14.96 o                         
   9  -1   5         82.80         65.09         9.55 o                         
 -10   0   5          5.08          9.36         5.84 o                         
  -9   0   5         70.86         64.58        17.26 o                         
  -8   0   5          4.90         10.25        12.84 o                         
  -7   0   5        223.50        227.30        32.15 o                         
  -6   0   5       1106.34       1098.38        51.85 o                         
  -5   0   5        256.03        267.49        23.71 o                         
  -4   0   5        577.15        597.07        32.53 o                         
  -3   0   5       1630.01       1645.59        54.06 o                         
  -2   0   5       6395.28       6774.98       163.19 o                         
  -1   0   5       2749.89       2544.13       100.07 o                         
   0   0   5        573.88        526.67        33.15 o                         
   1   0   5        648.22        616.06        37.08 o                         
   2   0   5       2333.44       2303.22        96.80 o                         
   3   0   5       3567.03       3086.37       128.45 o                         
   4   0   5        940.08        903.92        60.33 o                         
   5   0   5        164.93        172.89        15.30 o                         
   6   0   5        268.81        237.91        15.95 o                         
   7   0   5          2.76          9.63         7.86 o                         
   8   0   5        225.01        206.05        19.92 o                         
   9   0   5         22.15         24.65         8.96 o                         
  -9   1   5          3.57         -7.22         9.14 o                         
  -8   1   5        262.28        256.87        31.85 o                         
  -7   1   5        587.21        540.17        48.31 o                         
  -6   1   5         56.97         51.43        14.16 o                         
  -5   1   5        119.45        116.76        16.64 o                         
  -4   1   5        964.09       1100.01        58.30 o                         
  -3   1   5       1621.61       1642.06        54.86 o                         
  -2   1   5        412.03        484.90        35.02 o                         
  -1   1   5         29.63         36.11         9.23 o                         
   0   1   5        972.83       1047.74        47.70 o                         
   1   1   5       1285.34       1301.75        57.39 o                         
   2   1   5       1076.46       1250.03        78.33 o                         
   3   1   5       2373.35       2656.81        61.75 o                         
   4   1   5        453.74        483.23        37.24 o                         
   5   1   5          1.77         12.39         8.13 o                         
   6   1   5         94.83         94.58        10.42 o                         
   7   1   5        113.35        120.51        11.73 o                         
   8   1   5        383.94        424.83        28.07 o                         
   9   1   5        124.66        160.81        21.24 o                         
  -9   2   5          5.77         -8.47         9.40 o                         
  -8   2   5          0.01          3.59         7.72 o                         
  -7   2   5       1432.19       1462.30        58.72 o                         
  -6   2   5        895.22        875.84        44.18 o                         
  -5   2   5          0.41         -5.92         8.69 o                         
  -4   2   5        448.74        509.90        70.61 o                         
  -3   2   5        107.16         84.95        17.22 o                         
  -2   2   5       1189.30       1153.72        61.34 o                         
  -1   2   5         84.49         76.84         8.07 o                         
   0   2   5        788.76        775.92        27.71 o                         
   1   2   5       3757.44       3852.84       126.99 o                         
   2   2   5        444.40        457.29        31.45 o                         
   3   2   5         52.13         30.89         6.85 o                         
   4   2   5       1226.72       1235.34        46.68 o                         
   5   2   5         62.55         51.22        12.47 o                         
   6   2   5        117.18        109.46        10.02 o                         
   7   2   5       1153.68       1145.87        37.07 o                         
   8   2   5         34.33         48.42        10.93 o                         
   9   2   5        128.96         99.55        18.12 o                         
  10   2   5         21.11          7.27         5.53 o                         
  -9   3   5         15.81         16.45         7.40 o                         
  -8   3   5         10.83         12.66        11.95 o                         
  -7   3   5         29.78         44.89        10.13 o                         
  -6   3   5        199.34        191.91        20.48 o                         
  -5   3   5        102.20         97.74        14.73 o                         
  -4   3   5          2.26         -0.09        19.54 o                         
  -3   3   5        205.20        213.14        26.97 o                         
  -2   3   5        301.29        241.43        27.00 o                         
  -1   3   5       4050.93       3806.64       147.81 o                         
   0   3   5        275.26        259.00        25.67 o                         
   1   3   5        125.08        140.79        10.38 o                         
   2   3   5         17.37         39.06         7.86 o                         
   3   3   5       7217.86       7529.18       151.38 o                         
   4   3   5       3062.41       2991.05        90.79 o                         
   5   3   5        526.54        563.90        33.00 o                         
   6   3   5         13.75         -6.68         6.68 o                         
   7   3   5        275.66        270.21        27.42 o                         
   8   3   5        643.73        655.87        35.56 o                         
   9   3   5        149.46        188.02        25.22 o                         
  10   3   5          0.23         -7.18         7.18 o                         
  -8   4   5         10.23        -11.01        11.01 o                         
  -7   4   5        314.05        392.11        38.38 o                         
  -6   4   5         13.19         16.22        11.86 o                         
  -5   4   5         34.97         25.19        13.73 o                         
  -4   4   5        173.60        165.44        19.38 o                         
  -3   4   5       2048.84       2112.98       106.41 o                         
  -2   4   5       2402.37       2386.89       111.61 o                         
  -1   4   5         55.30         78.66        19.93 o                         
   0   4   5        245.65        233.04        26.68 o                         
   1   4   5        244.72        225.36        25.52 o                         
   2   4   5       5712.43       6240.10       220.84 o                         
   3   4   5        122.67         96.84        11.00 o                         
   4   4   5         27.67         35.65        10.65 o                         
   5   4   5        130.14        135.76        14.17 o                         
   6   4   5         40.89         44.61         9.25 o                         
   7   4   5        563.17        534.86        46.51 o                         
   8   4   5         11.75         16.21         9.64 o                         
   9   4   5         87.95         96.80        12.63 o                         
  10   4   5         23.25         33.04         8.92 o                         
  -8   5   5          5.99         12.84        10.12 o                         
  -7   5   5         60.08         53.33        17.12 o                         
  -6   5   5        317.90        291.06        34.45 o                         
  -5   5   5          2.89          5.62        11.63 o                         
  -4   5   5        297.98        322.73        27.65 o                         
  -3   5   5         96.92         95.79        16.57 o                         
  -2   5   5        532.50        479.77        44.60 o                         
  -1   5   5       2424.65       2408.73       114.89 o                         
   0   5   5         23.69         15.78        10.88 o                         
   1   5   5        130.57         91.39        18.92 o                         
   2   5   5        348.26        440.02        37.65 o                         
   3   5   5       2220.35       2248.89        90.17 o                         
   4   5   5        883.84        835.14        43.14 o                         
   5   5   5        128.17        126.39        16.44 o                         
   6   5   5          5.84          3.99         9.02 o                         
   7   5   5         88.60         46.83        18.06 o                         
   8   5   5        395.11        430.33        40.29 o                         
   9   5   5         17.28         17.54         8.13 o                         
  10   5   5          6.98          6.33         6.46 o                         
  -7   6   5        115.63        116.28        18.38 o                         
  -6   6   5         88.21        115.92        22.21 o                         
  -5   6   5         87.70         69.04        19.71 o                         
  -4   6   5        110.78         85.78        21.10 o                         
  -3   6   5        530.92        497.58        34.96 o                         
  -2   6   5        811.54        889.70        45.51 o                         
  -1   6   5        105.32        143.37        26.05 o                         
   0   6   5        108.46        121.25        24.45 o                         
   1   6   5        496.97        560.80        46.96 o                         
   2   6   5          0.05         12.61        11.72 o                         
   3   6   5         42.79         76.82        21.36 o                         
   4   6   5        343.58        339.53        22.02 o                         
   5   6   5        263.83        263.14        20.06 o                         
   6   6   5        716.46        708.68        38.99 o                         
   7   6   5        134.37        116.14        22.58 o                         
   8   6   5        193.04        195.22        26.96 o                         
   9   6   5        330.45        341.88        20.65 o                         
  -7   7   5         43.44         52.45        10.61 o                         
  -6   7   5        192.61        171.73        23.08 o                         
  -5   7   5          0.02         -4.41        12.79 o                         
  -4   7   5         17.59         -8.07         8.07 o                         
  -3   7   5        372.33        376.92        28.55 o                         
  -2   7   5        795.34        850.08        65.21 o                         
  -1   7   5        107.64        118.14        16.78 o                         
   0   7   5         10.20          2.54        12.52 o                         
   1   7   5        124.53        131.52        17.17 o                         
   2   7   5       1848.08       1954.74        79.03 o                         
   3   7   5        451.13        439.50        32.08 o                         
   4   7   5        220.20        198.27        22.87 o                         
   5   7   5          0.15          9.45        14.80 o                         
   6   7   5         14.66         24.21        10.92 o                         
   7   7   5        176.46        206.02        18.90 o                         
   8   7   5        541.65        475.18        37.58 o                         
   9   7   5         56.47         46.66         8.09 o                         
  -6   8   5          0.19          3.12         5.79 o                         
  -5   8   5        119.72         98.43        16.96 o                         
  -4   8   5        169.98        178.88        17.39 o                         
  -3   8   5         67.86         65.68        12.47 o                         
  -2   8   5         29.60         12.73         9.25 o                         
  -1   8   5        273.26        265.58        34.75 o                         
   0   8   5        401.30        418.58        49.85 o                         
   1   8   5        145.44        170.30        20.12 o                         
   2   8   5        563.49        525.01        46.52 o                         
   3   8   5         68.25         73.29        19.35 o                         
   4   8   5       2538.83       2251.07       113.33 o                         
   5   8   5        673.49        633.83        52.02 o                         
   6   8   5        157.18        141.15        25.97 o                         
   7   8   5         40.82         35.67        15.38 o                         
   8   8   5        417.58        396.88        27.88 o                         
   9   8   5        105.60        103.03        12.90 o                         
  -4   9   5         64.72         51.91        12.49 o                         
  -3   9   5        405.64        428.73        25.53 o                         
  -2   9   5        273.36        315.89        35.82 o                         
  -1   9   5        445.77        458.10        44.15 o                         
   0   9   5          2.77        -13.68        13.68 o                         
   1   9   5          1.60        -12.41        12.41 o                         
   2   9   5        540.39        553.06        33.60 o                         
   3   9   5        778.31        818.28        41.95 o                         
   4   9   5        333.51        263.25        33.65 o                         
   5   9   5          8.43         16.49        13.46 o                         
   6   9   5          2.70          6.95        14.35 o                         
   7   9   5        221.15        229.34        24.79 o                         
   8   9   5         56.12         58.34        12.53 o                         
  -3  10   5         67.68         78.36        15.30 o                         
  -2  10   5          5.35         20.46        14.57 o                         
  -1  10   5        206.43        198.01        27.46 o                         
   0  10   5         31.30         25.10        13.06 o                         
   1  10   5        362.32        317.34        36.03 o                         
   2  10   5         34.44         43.07        22.91 o                         
   3  10   5        177.68        178.98        17.93 o                         
   4  10   5         96.97         66.68        18.06 o                         
   5  10   5         22.46         30.31        16.14 o                         
   6  10   5          1.98          1.25        10.47 o                         
   7  10   5         56.64         58.60         7.92 o                         
  -2  11   5        187.52        178.08        17.33 o                         
  -1  11   5         63.31         53.70        14.36 o                         
   0  11   5         79.63         46.57        13.78 o                         
   1  11   5          6.74        -12.39        12.39 o                         
   2  11   5          0.45          6.42         7.91 o                         
   3  11   5         23.28         27.10        10.07 o                         
   4  11   5         37.25         22.60        10.61 o                         
   5  11   5          2.16         -4.81         8.29 o                         
   6  11   5         17.21          6.91         7.53 o                         
   1  12   5          0.12          2.67         5.93 o                         
  -3 -10   6         46.81         35.32         9.28 o                         
  -2 -10   6        138.99        139.24        15.41 o                         
  -6  -9   6         32.07         34.47         7.94 o                         
  -5  -9   6         75.12         80.32         9.19 o                         
  -4  -9   6          0.35         -1.72         6.63 o                         
  -3  -9   6         42.82         38.92        14.27 o                         
  -2  -9   6         60.62         71.35        16.59 o                         
  -1  -9   6         28.07         35.66        13.28 o                         
   0  -9   6         52.69         52.10         9.52 o                         
   1  -9   6          0.56         -1.92         9.76 o                         
   2  -9   6         10.01         11.90         7.71 o                         
  -7  -8   6         10.43          5.44         7.13 o                         
  -6  -8   6        236.96        267.40        26.18 o                         
  -5  -8   6         91.48         85.37        12.46 o                         
  -4  -8   6         47.23         57.43        11.23 o                         
  -3  -8   6          0.23         -6.42         8.44 o                         
  -2  -8   6         97.12         88.67        22.08 o                         
  -1  -8   6        797.60        754.36        85.02 o                         
   0  -8   6          8.89          9.67         9.84 o                         
   1  -8   6         31.29         32.95        10.67 o                         
   2  -8   6          1.42         -2.05         7.47 o                         
   3  -8   6        145.15        146.00        12.97 o                         
  -7  -7   6          0.03        -10.25        10.25 o                         
  -6  -7   6          5.59          2.09        13.95 o                         
  -5  -7   6        106.80        137.01        16.64 o                         
  -4  -7   6         41.57         31.59        18.03 o                         
  -3  -7   6        168.96        154.62        18.58 o                         
  -2  -7   6         73.22         68.78        11.25 o                         
  -1  -7   6        642.30        592.64        36.54 o                         
   0  -7   6        601.63        638.90        37.63 o                         
   1  -7   6        147.62        143.76        15.41 o                         
   2  -7   6          7.36          3.91        11.23 o                         
   3  -7   6         95.48        106.59        14.75 o                         
   4  -7   6        528.71        516.34        26.64 o                         
   5  -7   6        293.23        261.13        21.30 o                         
  -8  -6   6          3.41         -8.60         8.60 o                         
  -7  -6   6         22.14         17.88        13.06 o                         
  -6  -6   6        618.88        629.79        50.13 o                         
  -5  -6   6         27.72         29.55        10.74 o                         
  -4  -6   6        273.56        282.07        19.76 o                         
  -3  -6   6        253.77        248.05        18.82 o                         
  -2  -6   6        921.75        882.70        31.36 o                         
  -1  -6   6       1587.04       1603.03        74.72 o                         
   0  -6   6        433.17        415.85        24.28 o                         
   1  -6   6        108.59         93.01        13.38 o                         
   2  -6   6        374.45        343.70        27.07 o                         
   3  -6   6        269.69        290.19        34.75 o                         
   4  -6   6        100.19        109.29        23.11 o                         
   5  -6   6         45.60         41.25        10.17 o                         
   6  -6   6         26.98         22.47         8.34 o                         
  -8  -5   6          1.94         -2.50         9.45 o                         
  -7  -5   6          9.80         12.93        15.22 o                         
  -6  -5   6        255.20        250.72        32.07 o                         
  -5  -5   6       1470.97       1209.37        76.19 o                         
  -4  -5   6        194.19        198.10        20.17 o                         
  -3  -5   6         79.79         57.20        18.13 o                         
  -2  -5   6        182.75        201.84        17.09 o                         
  -1  -5   6       2341.64       2356.33        84.53 o                         
   0  -5   6        863.41        888.96        38.16 o                         
   1  -5   6         96.47         81.19        14.47 o                         
   2  -5   6         39.21         34.46        12.83 o                         
   3  -5   6         93.96         86.91        23.77 o                         
   4  -5   6        698.37        673.02        70.59 o                         
   5  -5   6         94.37        110.26        23.28 o                         
   6  -5   6         27.41         44.89        14.89 o                         
  -9  -4   6         42.29         36.03         8.12 o                         
  -8  -4   6         72.93         80.01        15.70 o                         
  -7  -4   6        457.66        539.00        31.55 o                         
  -6  -4   6       1180.41       1345.20        77.42 o                         
  -5  -4   6         13.99         23.45        14.22 o                         
  -4  -4   6          0.13         -5.21         9.85 o                         
  -3  -4   6         89.86         77.55        15.52 o                         
  -2  -4   6        199.87        162.46        28.39 o                         
  -1  -4   6       2025.70       1836.37       100.40 o                         
   0  -4   6         64.27         59.75        21.00 o                         
   1  -4   6         68.69         47.72        14.14 o                         
   2  -4   6         53.86         52.22        10.84 o                         
   3  -4   6         44.12         40.21         9.57 o                         
   4  -4   6          1.14         27.17        10.13 o                         
   5  -4   6        394.31        415.79        23.13 o                         
   6  -4   6          0.47         -3.78         6.18 o                         
   7  -4   6          5.73        -11.59        11.59 o                         
  -9  -3   6          2.94          5.50         9.25 o                         
  -8  -3   6          0.45         -1.32         7.82 o                         
  -7  -3   6          0.20          1.22        23.64 o                         
  -6  -3   6        304.63        289.53        24.52 o                         
  -5  -3   6        316.30        306.59        24.60 o                         
  -4  -3   6         23.73         19.32        10.04 o                         
  -3  -3   6        164.08        159.32        18.17 o                         
  -2  -3   6         17.77         23.65        14.38 o                         
  -1  -3   6       3026.44       3113.88       257.66 o                         
   0  -3   6        952.10        977.84        63.44 o                         
   1  -3   6        420.48        415.12        39.82 o                         
   2  -3   6        149.39        153.91        26.24 o                         
   3  -3   6        719.82        695.53        45.59 o                         
   4  -3   6       1887.91       1838.09        60.99 o                         
   5  -3   6        380.97        365.10        22.59 o                         
   6  -3   6         11.12          4.10         6.53 o                         
   7  -3   6          8.71          2.00         9.94 o                         
  -9  -2   6          0.94          7.95         6.48 o                         
  -8  -2   6          4.93         18.90        13.95 o                         
  -7  -2   6         13.31         18.41        14.53 o                         
  -6  -2   6          1.64         -5.85         9.68 o                         
  -5  -2   6         85.02         89.26         9.97 o                         
  -4  -2   6          0.48         12.86        14.11 o                         
  -3  -2   6        470.93        500.73        37.32 o                         
  -2  -2   6         36.94         40.75        14.49 o                         
  -1  -2   6        682.30        750.62        51.56 o                         
   0  -2   6       1982.50       1968.37        94.13 o                         
   1  -2   6        384.71        381.15        36.01 o                         
   2  -2   6         85.36         77.70        18.96 o                         
   3  -2   6          0.06         23.53        16.04 o                         
   4  -2   6       1133.28       1070.55        34.71 o                         
   5  -2   6       3834.83       3577.91        79.34 o                         
   6  -2   6        225.52        197.37        16.87 o                         
   7  -2   6          2.02         -0.64         7.58 o                         
   8  -2   6          1.84         -8.96         9.00 o                         
  -9  -1   6         25.07         25.16         7.99 o                         
  -8  -1   6         22.49         -6.82        14.04 o                         
  -7  -1   6        294.64        316.42        37.57 o                         
  -6  -1   6       1332.93       1320.96        58.74 o                         
  -5  -1   6        731.58        742.10        28.15 o                         
  -4  -1   6        471.75        501.49        35.45 o                         
  -3  -1   6       1213.93       1255.81        48.52 o                         
  -2  -1   6       2218.55       2225.62       129.01 o                         
  -1  -1   6       4182.24       4084.70       157.71 o                         
   0  -1   6       3212.67       3078.05       125.05 o                         
   1  -1   6        755.21        820.91        50.67 o                         
   2  -1   6        197.26        172.41        22.33 o                         
   3  -1   6        281.55        239.72        29.09 o                         
   4  -1   6       1563.04       1395.81        82.60 o                         
   5  -1   6        313.53        300.99        17.58 o                         
   6  -1   6         36.91         25.49        10.34 o                         
   7  -1   6         19.12          5.63         9.54 o                         
   8  -1   6         98.32        124.81        14.02 o                         
  -9   0   6          4.79          0.49         9.54 o                         
  -8   0   6          7.46          5.62        13.28 o                         
  -7   0   6         74.10        106.05        21.41 o                         
  -6   0   6        390.66        404.49        25.32 o                         
  -5   0   6        247.72        247.87        18.84 o                         
  -4   0   6       6832.31       6833.45       256.99 o                         
  -3   0   6          3.83         12.26         9.40 o                         
  -2   0   6        100.81         91.78        17.18 o                         
  -1   0   6        742.19        731.45        44.45 o                         
   0   0   6       4171.01       4009.43       149.31 o                         
   1   0   6       1334.96       1282.81        63.50 o                         
   2   0   6        961.22        938.54        55.01 o                         
   3   0   6          1.26          8.47        11.23 o                         
   4   0   6        956.95        886.26        61.71 o                         
   5   0   6        321.60        316.79        17.95 o                         
   6   0   6         24.10         25.01         8.55 o                         
   7   0   6          7.27         -0.10        14.86 o                         
   8   0   6        112.56         91.90        19.32 o                         
   9   0   6        146.61        141.16        16.65 o                         
  -9   1   6         43.26         33.40        10.70 o                         
  -8   1   6          0.00        -13.19        13.19 o                         
  -7   1   6        235.87        216.83        31.12 o                         
  -6   1   6        909.76        916.43        53.51 o                         
  -5   1   6        343.89        349.57        27.27 o                         
  -4   1   6         90.83         98.68        14.27 o                         
  -3   1   6         11.98          3.08        11.05 o                         
  -2   1   6       1012.09       1035.73        71.99 o                         
  -1   1   6       5295.53       5591.36       193.63 o                         
   0   1   6         44.12         69.21        12.40 o                         
   1   1   6        138.57        165.61        18.75 o                         
   2   1   6        345.48        362.34        30.42 o                         
   3   1   6         20.48          2.90        10.61 o                         
   4   1   6        460.90        427.48        40.41 o                         
   5   1   6         58.08         56.56         7.67 o                         
   6   1   6        163.49        153.38        13.41 o                         
   7   1   6         15.77         13.54         8.58 o                         
   8   1   6         79.33         97.85        21.18 o                         
   9   1   6         15.53         10.39         8.60 o                         
  -9   2   6          8.22         -0.31         7.58 o                         
  -8   2   6          9.41          2.27        14.15 o                         
  -7   2   6         88.76         99.89        14.79 o                         
  -6   2   6        113.31         98.35        15.47 o                         
  -5   2   6          0.09         -8.11        10.26 o                         
  -4   2   6        118.74        117.63        15.23 o                         
  -3   2   6         30.67         33.61        13.78 o                         
  -2   2   6       1043.01       1018.56        59.46 o                         
  -1   2   6       1650.44       1630.72       158.09 o                         
   0   2   6         16.51         27.95         7.48 o                         
   1   2   6         69.44         63.69        11.06 o                         
   2   2   6        805.60        938.93       108.47 o                         
   3   2   6        549.23        517.84        29.19 o                         
   4   2   6       2947.55       2903.84       130.92 o                         
   5   2   6       1690.44       1730.75        37.74 o                         
   6   2   6         97.34         93.48         9.68 o                         
   7   2   6        208.19        204.37        20.93 o                         
   8   2   6        775.48        811.23       101.02 o                         
   9   2   6        560.38        598.55        40.92 o                         
  -8   3   6          2.63          6.73         9.54 o                         
  -7   3   6        151.38        153.10        17.57 o                         
  -6   3   6         71.97        101.53        15.93 o                         
  -5   3   6          0.26        -12.83        20.97 o                         
  -4   3   6          6.72         10.09         6.57 o                         
  -3   3   6         35.76         68.26        19.66 o                         
  -2   3   6        252.05        239.12        28.46 o                         
  -1   3   6         92.55         92.12        18.92 o                         
   0   3   6        521.94        470.99        37.61 o                         
   1   3   6       1388.20       1447.50        73.10 o                         
   2   3   6         39.02         28.57         8.06 o                         
   3   3   6       1021.25       1191.27        37.18 o                         
   4   3   6        366.28        356.00        20.30 o                         
   5   3   6        813.90        844.63        35.68 o                         
   6   3   6        146.43        125.89        15.20 o                         
   7   3   6        352.22        310.59        25.83 o                         
   8   3   6         19.82          8.85         8.87 o                         
   9   3   6        182.53        192.12        23.71 o                         
  -8   4   6          0.35        -10.12        10.12 o                         
  -7   4   6         45.40         47.04        16.01 o                         
  -6   4   6        448.52        450.14        43.34 o                         
  -5   4   6       1034.19       1011.38        55.16 o                         
  -4   4   6         27.32         30.73        15.80 o                         
  -3   4   6          0.11        -13.73        14.80 o                         
  -2   4   6       1586.09       1554.84        85.68 o                         
  -1   4   6      12093.62      11726.47       401.87 o                         
   0   4   6       1828.68       1675.01        84.64 o                         
   1   4   6        459.20        437.63        36.58 o                         
   2   4   6         10.72         21.84        11.95 o                         
   3   4   6       2049.69       2281.93        59.06 o                         
   4   4   6       4491.66       4598.15       141.14 o                         
   5   4   6        434.66        440.28        21.81 o                         
   6   4   6        160.15        109.79        19.25 o                         
   7   4   6         58.77         25.55        16.77 o                         
   8   4   6        103.34         95.06        13.99 o                         
   9   4   6         49.16         44.51        10.32 o                         
  -8   5   6          1.89          0.40         7.04 o                         
  -7   5   6        266.38        315.92        30.87 o                         
  -6   5   6        105.02        122.09        23.55 o                         
  -5   5   6         42.97         22.96        14.98 o                         
  -4   5   6          3.89          7.31        10.84 o                         
  -3   5   6        395.69        390.38        29.57 o                         
  -2   5   6       1815.62       1679.58        94.92 o                         
  -1   5   6        674.29        723.16        55.69 o                         
   0   5   6        229.09        221.89        29.39 o                         
   1   5   6        152.15        190.26        26.33 o                         
   2   5   6       1062.02        995.10        61.74 o                         
   3   5   6        233.01        280.32        25.99 o                         
   4   5   6       1154.00       1082.80        50.57 o                         
   5   5   6       1039.08       1091.05        35.58 o                         
   6   5   6          1.62        -15.29        15.29 o                         
   7   5   6        115.44        113.53        23.15 o                         
   8   5   6         46.97         49.64        11.51 o                         
   9   5   6        208.87        214.84        16.17 o                         
  -7   6   6         23.04         19.39        10.25 o                         
  -6   6   6        658.56        736.92        51.50 o                         
  -5   6   6        685.39        705.75        54.99 o                         
  -4   6   6         99.81        123.91        23.86 o                         
  -3   6   6        230.59        236.46        25.48 o                         
  -2   6   6        134.45        125.20        26.06 o                         
  -1   6   6       1419.39       1331.64        84.43 o                         
   0   6   6         62.53         47.67        17.39 o                         
   1   6   6         83.22         87.15        20.25 o                         
   2   6   6        106.41         85.74        20.61 o                         
   3   6   6        619.13        630.77        36.95 o                         
   4   6   6         92.48        103.31        18.11 o                         
   5   6   6        939.76        879.72        45.74 o                         
   6   6   6        346.63        352.13        26.48 o                         
   7   6   6        154.14        143.38        24.45 o                         
   8   6   6        271.27        284.20        21.94 o                         
   9   6   6          0.16         -2.91         5.72 o                         
  -7   7   6         49.44         49.56         9.32 o                         
  -6   7   6         13.17         20.01        12.53 o                         
  -5   7   6        117.58        109.84        21.24 o                         
  -4   7   6          4.64         -0.22        12.03 o                         
  -3   7   6        158.75        129.51        17.80 o                         
  -2   7   6         48.96         35.98        13.11 o                         
  -1   7   6        426.83        434.74        48.52 o                         
   0   7   6        639.37        651.76        46.19 o                         
   1   7   6        845.73        884.04        44.64 o                         
   2   7   6        103.35        116.34        16.85 o                         
   3   7   6        414.85        411.55        37.65 o                         
   4   7   6       1977.00       1869.22        73.42 o                         
   5   7   6        324.88        275.02        34.76 o                         
   6   7   6        200.33        235.92        29.60 o                         
   7   7   6         97.40        118.41        14.64 o                         
   8   7   6        376.93        411.99        33.48 o                         
   9   7   6        448.63        472.42        30.08 o                         
  -6   8   6         70.64         84.05        11.51 o                         
  -5   8   6          0.02         -3.08        10.52 o                         
  -4   8   6         65.45         81.32        12.38 o                         
  -3   8   6        115.55        111.21        14.96 o                         
  -2   8   6        835.89        853.76        43.19 o                         
  -1   8   6        625.07        635.64        50.88 o                         
   0   8   6        119.44         84.85        18.65 o                         
   1   8   6          1.62          6.79        10.39 o                         
   2   8   6        292.01        291.62        34.98 o                         
   3   8   6        906.34        839.18        61.32 o                         
   4   8   6         32.30         29.96        18.68 o                         
   5   8   6         60.20         64.74        20.15 o                         
   6   8   6          3.19         -1.83        13.59 o                         
   7   8   6        332.37        365.91        32.32 o                         
   8   8   6         53.93         45.98        13.24 o                         
  -4   9   6          9.24         37.53        10.79 o                         
  -3   9   6         79.42         80.73        12.84 o                         
  -2   9   6         72.68         84.03        13.51 o                         
  -1   9   6       1703.56       1589.37        88.60 o                         
   0   9   6       1112.13       1049.13        69.15 o                         
   1   9   6        224.97        255.83        22.67 o                         
   2   9   6       1051.56        970.85        45.75 o                         
   3   9   6         34.17         45.57        11.70 o                         
   4   9   6       1515.96       1366.39        79.94 o                         
   5   9   6        268.40        209.98        29.48 o                         
   6   9   6        210.09        171.19        23.58 o                         
   7   9   6        133.70        129.25        17.69 o                         
   8   9   6         88.42         89.60        12.36 o                         
  -3  10   6          3.50         12.03         8.82 o                         
  -2  10   6        460.57        547.86        40.33 o                         
  -1  10   6        155.72        152.59        23.74 o                         
   0  10   6         26.29         15.87        12.97 o                         
   1  10   6         18.30         -3.11         7.66 o                         
   2  10   6        153.33        148.11        16.33 o                         
   3  10   6        431.74        424.78        55.80 o                         
   4  10   6         15.10         21.08        13.95 o                         
   5  10   6         46.01         26.71        15.47 o                         
   6  10   6         15.01         14.98        11.99 o                         
   7  10   6         32.56         36.61         8.65 o                         
  -2  11   6         22.77         23.45         8.60 o                         
  -1  11   6        212.70        211.40        21.67 o                         
   0  11   6          0.43          1.38         9.81 o                         
   1  11   6          8.78         20.01        10.47 o                         
   2  11   6          1.66         11.88         6.06 o                         
   3  11   6         83.28         69.27        13.52 o                         
   4  11   6        161.49        150.80        19.15 o                         
   5  11   6         26.38         17.97         9.90 o                         
   6  11   6          5.19         -2.27         5.53 o                         
  -4  -9   7         71.49         56.12        10.75 o                         
  -3  -9   7         35.96         49.36        13.15 o                         
  -2  -9   7          0.11         -8.51        10.61 o                         
  -1  -9   7        115.24        133.97        18.07 o                         
   0  -9   7        144.70        164.88        17.19 o                         
  -6  -8   7        141.46        160.91        17.59 o                         
  -5  -8   7         71.92         88.13        10.82 o                         
  -4  -8   7          0.69        -11.25        21.35 o                         
  -3  -8   7          4.12         11.63         8.40 o                         
  -2  -8   7         62.15         68.05        18.51 o                         
  -1  -8   7         17.09         23.98        13.28 o                         
   0  -8   7         41.83         49.72        11.29 o                         
   1  -8   7         43.47         36.53         9.17 o                         
   2  -8   7         43.18         27.37         6.56 o                         
  -7  -7   7         27.85         24.03         9.05 o                         
  -6  -7   7        245.64        256.16        27.12 o                         
  -5  -7   7        459.52        500.49        28.13 o                         
  -4  -7   7         17.44         24.49         9.76 o                         
  -3  -7   7         87.24         67.65        17.59 o                         
  -2  -7   7        158.96        175.89        36.24 o                         
  -1  -7   7        415.89        419.17        38.32 o                         
   0  -7   7        304.51        303.50        20.44 o                         
   1  -7   7         13.83         19.76         8.57 o                         
   2  -7   7         81.94         94.67        14.00 o                         
   3  -7   7         39.24         37.04         9.08 o                         
   4  -7   7        290.01        310.49        17.16 o                         
  -7  -6   7         25.36         27.64        11.72 o                         
  -6  -6   7         78.98         87.86        20.38 o                         
  -5  -6   7        384.54        440.17        42.76 o                         
  -4  -6   7        714.02        732.34        32.05 o                         
  -3  -6   7          2.95         -4.94         7.77 o                         
  -2  -6   7        206.75        199.55        14.61 o                         
  -1  -6   7         48.95         50.14        14.50 o                         
   0  -6   7       3512.88       3494.97       108.50 o                         
   1  -6   7        462.36        516.87        27.31 o                         
   2  -6   7         11.11         -0.80         7.85 o                         
   3  -6   7          1.89         10.20        10.76 o                         
   4  -6   7        243.60        283.35        20.55 o                         
   5  -6   7        284.04        300.80        26.42 o                         
  -8  -5   7         27.76         35.89         9.67 o                         
  -7  -5   7        231.79        242.55        28.81 o                         
  -6  -5   7        234.82        297.26        34.70 o                         
  -5  -5   7        511.50        479.76        44.97 o                         
  -4  -5   7        220.73        203.52        24.53 o                         
  -3  -5   7         36.58         42.17        16.81 o                         
  -2  -5   7        177.76        167.33        16.58 o                         
  -1  -5   7        541.97        537.81        24.14 o                         
   0  -5   7          1.02         18.40         8.72 o                         
   1  -5   7         25.17         17.56         8.92 o                         
   2  -5   7          7.02          0.00        13.64 o                         
   3  -5   7         11.77        -14.22        14.22 o                         
   4  -5   7         19.23          7.27        15.69 o                         
   5  -5   7         65.10         72.06        19.98 o                         
   6  -5   7          0.40          1.20         9.09 o                         
  -8  -4   7          9.62         -6.51         7.76 o                         
  -7  -4   7          3.23          0.28         7.63 o                         
  -6  -4   7         59.77         85.30        13.52 o                         
  -5  -4   7       1584.13       1390.08        82.89 o                         
  -4  -4   7        147.40        160.41        27.49 o                         
  -3  -4   7         16.16         16.86         8.70 o                         
  -2  -4   7        405.71        413.06        20.97 o                         
  -1  -4   7        342.88        330.03        16.38 o                         
   0  -4   7       1573.18       1613.80        45.42 o                         
   1  -4   7          0.37         -5.22         5.22 o                         
   2  -4   7        103.11         92.44        10.69 o                         
   3  -4   7        151.54        130.82        18.34 o                         
   4  -4   7        230.51        234.56        22.36 o                         
   5  -4   7         59.34         53.82        12.19 o                         
   6  -4   7         71.78         88.99        15.77 o                         
   7  -4   7          3.92         -4.50         6.46 o                         
  -9  -3   7          0.20          1.29         5.17 o                         
  -8  -3   7          0.20          1.03        10.52 o                         
  -7  -3   7         61.12         96.15        14.27 o                         
  -6  -3   7        186.53        160.24        20.91 o                         
  -5  -3   7        130.53        129.93        17.95 o                         
  -4  -3   7        171.59        173.48        20.02 o                         
  -3  -3   7          3.54         10.62         7.19 o                         
  -2  -3   7         78.86         72.89        13.02 o                         
  -1  -3   7        310.89        310.01        37.45 o                         
   0  -3   7        434.85        468.66        44.87 o                         
   1  -3   7        738.96        675.29        56.15 o                         
   2  -3   7        178.69        176.53        13.08 o                         
   3  -3   7        165.18        168.02        13.97 o                         
   4  -3   7         75.38         55.98         9.91 o                         
   5  -3   7       1233.85       1164.63        41.95 o                         
   6  -3   7         12.87         18.38         7.41 o                         
   7  -3   7          0.06         -1.85         5.67 o                         
  -9  -2   7         22.53         35.39         6.93 o                         
  -8  -2   7         45.00         50.74        17.39 o                         
  -7  -2   7          1.08          1.56        10.52 o                         
  -6  -2   7          9.46          8.48         8.94 o                         
  -5  -2   7        556.37        548.95        28.14 o                         
  -4  -2   7          2.84         22.53         7.60 o                         
  -3  -2   7        280.69        273.84        38.20 o                         
  -2  -2   7         50.78         40.71        14.76 o                         
  -1  -2   7       7438.34       6899.61       258.09 o                         
   0  -2   7        923.17        820.87        57.85 o                         
   1  -2   7         63.94         71.62        18.11 o                         
   2  -2   7          6.85         22.69        15.51 o                         
   3  -2   7       1523.80       1536.44        43.07 o                         
   4  -2   7       3425.14       3317.33        74.67 o                         
   5  -2   7        165.35        153.47        15.24 o                         
   6  -2   7          0.77          6.38        10.19 o                         
   7  -2   7          0.17          3.55         7.50 o                         
   8  -2   7         12.99          9.00         6.24 o                         
  -9  -1   7         32.82         32.25        15.36 o                         
  -8  -1   7         16.92          5.79        12.88 o                         
  -7  -1   7         71.82         72.02        20.78 o                         
  -6  -1   7       1561.99       1647.59       100.70 o                         
  -5  -1   7        414.10        418.07        21.53 o                         
  -4  -1   7        897.23        860.72        58.04 o                         
  -3  -1   7        176.66        176.94        18.14 o                         
  -2  -1   7         87.33         77.79        17.22 o                         
  -1  -1   7         59.26         61.18        16.59 o                         
   0  -1   7       2539.53       2373.33       108.59 o                         
   1  -1   7       2630.32       2425.48       110.67 o                         
   2  -1   7          0.53          5.48        10.21 o                         
   3  -1   7        109.66        104.43        20.34 o                         
   4  -1   7        279.66        245.47        17.52 o                         
   5  -1   7       1411.66       1348.11        67.54 o                         
   6  -1   7          2.61         16.07        10.06 o                         
   7  -1   7         79.23         87.65        14.19 o                         
   8  -1   7         96.15         90.43        16.19 o                         
  -9   0   7          1.05         -3.44         6.18 o                         
  -8   0   7         24.15         22.78        13.95 o                         
  -7   0   7        175.92        133.18        24.90 o                         
  -6   0   7       2246.07       2138.50       110.40 o                         
  -5   0   7        857.89        907.32        38.30 o                         
  -4   0   7        128.73        125.39        16.83 o                         
  -3   0   7          3.07          6.82        11.59 o                         
  -2   0   7        410.27        396.39        35.44 o                         
  -1   0   7       2343.30       2430.99       106.23 o                         
   0   0   7       1751.47       1869.53        87.59 o                         
   1   0   7          0.92         -2.18        10.16 o                         
   2   0   7         58.90         26.04        12.00 o                         
   3   0   7         54.34         42.18        16.41 o                         
   4   0   7        714.28        671.71        25.85 o                         
   5   0   7         59.11         66.40         9.58 o                         
   6   0   7          5.03          2.19         8.47 o                         
   7   0   7         12.14         42.61        15.38 o                         
   8   0   7          0.05         11.94        11.72 o                         
   9   0   7          0.01          1.11         6.15 o                         
  -9   1   7         33.34         32.41         6.87 o                         
  -8   1   7         14.89         22.38        13.02 o                         
  -7   1   7         26.60         36.64        16.58 o                         
  -6   1   7         56.66         41.78        18.19 o                         
  -5   1   7       1340.05       1296.59        57.68 o                         
  -4   1   7        584.92        596.60        51.15 o                         
  -3   1   7          1.17        -11.23        12.70 o                         
  -2   1   7        733.42        764.29        80.61 o                         
  -1   1   7        262.01        296.14        27.13 o                         
   0   1   7       2832.55       2986.97       119.62 o                         
   1   1   7          0.46          6.28         9.05 o                         
   2   1   7        351.63        338.76        31.13 o                         
   3   1   7         74.59        103.11        20.25 o                         
   4   1   7       2219.82       2115.92       107.66 o                         
   5   1   7          1.87         -5.29         6.82 o                         
   6   1   7        153.65        135.61        14.19 o                         
   7   1   7         12.81          5.53         9.90 o                         
   8   1   7         41.96         42.98        16.94 o                         
   9   1   7        173.07        208.07        20.77 o                         
  -9   2   7         17.50         18.14         6.69 o                         
  -8   2   7         10.43         -1.56         9.18 o                         
  -7   2   7         50.07         32.74        10.79 o                         
  -6   2   7        329.51        360.69        26.93 o                         
  -5   2   7        578.93        585.48        29.64 o                         
  -4   2   7         42.06         51.88        28.96 o                         
  -3   2   7         65.80         57.53        18.73 o                         
  -2   2   7        121.19        129.75        22.18 o                         
  -1   2   7       1575.56       1617.08        83.66 o                         
   0   2   7         25.61         35.32         9.10 o                         
   1   2   7        162.45        126.79        13.31 o                         
   2   2   7         58.60         63.01        12.80 o                         
   3   2   7        369.89        399.97        36.00 o                         
   4   2   7        299.37        253.49        31.46 o                         
   5   2   7        537.91        551.60        28.06 o                         
   6   2   7        684.43        692.58        38.81 o                         
   7   2   7         97.86         82.02        13.87 o                         
   8   2   7         38.97         27.10         9.05 o                         
   9   2   7          0.26         -3.48         8.78 o                         
  -8   3   7         39.36         41.08         8.34 o                         
  -7   3   7          0.15         -9.19         9.19 o                         
  -6   3   7        161.24        146.40        17.95 o                         
  -5   3   7        247.66        239.99        23.10 o                         
  -4   3   7         17.54         12.22         8.05 o                         
  -3   3   7         28.09         42.53        15.38 o                         
  -2   3   7         45.36         27.60        14.18 o                         
  -1   3   7       3220.94       3004.90       130.83 o                         
   0   3   7       2546.77       2315.96       107.54 o                         
   1   3   7       2423.42       2436.32       110.60 o                         
   2   3   7          5.29          9.77         6.78 o                         
   3   3   7        502.83        537.83        30.35 o                         
   4   3   7       2915.14       3000.37       134.45 o                         
   5   3   7        692.49        681.04        31.57 o                         
   6   3   7        823.54        844.17        44.00 o                         
   7   3   7         61.73         47.00        13.38 o                         
   8   3   7         26.08         26.58         9.76 o                         
   9   3   7        123.10        120.94        17.98 o                         
  -8   4   7          9.31         -2.59         7.89 o                         
  -7   4   7          5.25          9.49        11.50 o                         
  -6   4   7        118.00        143.25        16.84 o                         
  -5   4   7         15.71         21.99        11.11 o                         
  -4   4   7        479.34        493.08        31.59 o                         
  -3   4   7         59.41         52.82        12.35 o                         
  -2   4   7        971.11        989.28        67.24 o                         
  -1   4   7        376.76        342.93        37.16 o                         
   0   4   7       1279.80       1317.72        75.37 o                         
   1   4   7        194.55        168.29        24.87 o                         
   2   4   7        159.63        176.26        25.13 o                         
   3   4   7       1937.47       2148.56        72.57 o                         
   4   4   7          1.03         14.71        12.75 o                         
   5   4   7        448.65        458.93        42.81 o                         
   6   4   7         86.23         79.37        14.96 o                         
   7   4   7         11.25          9.04        12.57 o                         
   8   4   7         21.61         30.58        10.44 o                         
   9   4   7         11.68         15.75         6.04 o                         
  -7   5   7         11.87         -9.72        11.23 o                         
  -6   5   7        381.22        394.71        38.72 o                         
  -5   5   7        731.60        681.61        54.51 o                         
  -4   5   7        373.83        329.17        37.32 o                         
  -3   5   7         75.01         48.03        13.06 o                         
  -2   5   7        258.02        271.78        35.37 o                         
  -1   5   7       1645.75       1548.46        89.86 o                         
   0   5   7       1790.69       1660.32        91.54 o                         
   1   5   7        649.73        699.51        53.34 o                         
   2   5   7        229.71        260.80        31.48 o                         
   3   5   7        270.41        334.16        26.47 o                         
   4   5   7        274.79        262.06        39.02 o                         
   5   5   7          8.77         21.21        10.96 o                         
   6   5   7          9.02         -2.05        14.17 o                         
   7   5   7         35.88         11.72         9.37 o                         
   8   5   7          0.68         -0.59        10.16 o                         
   9   5   7          8.68         13.46         6.59 o                         
  -7   6   7        150.67        161.90        18.71 o                         
  -6   6   7        294.88        304.77        31.24 o                         
  -5   6   7         99.42        112.00        21.99 o                         
  -4   6   7        124.28         83.87        21.01 o                         
  -3   6   7         24.64         28.71        14.80 o                         
  -2   6   7        592.31        608.17        56.65 o                         
  -1   6   7        160.64        139.25        18.31 o                         
   0   6   7        203.89        192.95        33.75 o                         
   1   6   7        283.16        312.79        30.74 o                         
   2   6   7         62.19         59.67        13.38 o                         
   3   6   7          2.41         13.94        10.25 o                         
   4   6   7        624.32        638.73        38.39 o                         
   5   6   7          6.10          9.98        14.13 o                         
   6   6   7         43.03         54.34        12.30 o                         
   7   6   7         61.46         74.25        13.51 o                         
   8   6   7         24.70          9.16         8.19 o                         
   9   6   7        204.10        219.54        13.49 o                         
  -6   7   7        257.86        249.56        24.80 o                         
  -5   7   7         39.81         51.72        17.12 o                         
  -4   7   7         64.30         51.19        18.01 o                         
  -3   7   7        217.78        242.92        32.64 o                         
  -2   7   7         32.79         37.18        16.27 o                         
  -1   7   7        441.74        382.13        46.29 o                         
   0   7   7         62.01         71.07        13.80 o                         
   1   7   7        688.98        686.64        39.36 o                         
   2   7   7          9.40         -2.27         8.42 o                         
   3   7   7        938.19        887.29        99.44 o                         
   4   7   7        925.52        910.47        64.87 o                         
   5   7   7         20.53         11.10        12.79 o                         
   6   7   7        164.64        140.04        24.37 o                         
   7   7   7         99.88         75.47        20.16 o                         
   8   7   7        347.53        355.17        20.47 o                         
   9   7   7         39.04         52.67         9.59 o                         
  -5   8   7          8.19         16.45        11.10 o                         
  -4   8   7         23.03         17.88        11.19 o                         
  -3   8   7         23.72         19.73        10.56 o                         
  -2   8   7          7.93          7.71        13.62 o                         
  -1   8   7        751.50        780.64        57.61 o                         
   0   8   7        315.75        351.09        36.28 o                         
   1   8   7        352.82        371.35        38.21 o                         
   2   8   7          1.65         23.13        14.84 o                         
   3   8   7          0.04         -1.47        11.77 o                         
   4   8   7       1721.19       1612.88        90.35 o                         
   5   8   7        826.26        817.26        58.46 o                         
   6   8   7        280.73        330.14        33.68 o                         
   7   8   7        194.06        181.08        15.93 o                         
   8   8   7          3.13         -0.31         9.00 o                         
  -4   9   7          1.53         16.09         7.80 o                         
  -3   9   7          0.08         11.59        14.48 o                         
  -2   9   7        449.29        484.15        28.49 o                         
  -1   9   7        747.98        795.32        67.93 o                         
   0   9   7         27.94         22.92        10.06 o                         
   1   9   7          5.08         -4.99        12.97 o                         
   2   9   7        100.71         83.90        19.98 o                         
   3   9   7       1079.96       1060.72        47.25 o                         
   4   9   7         79.79         82.33        21.32 o                         
   5   9   7         18.39         17.89         8.39 o                         
   6   9   7          0.66          7.70         7.40 o                         
   7   9   7         18.10         23.17         7.48 o                         
  -3  10   7        107.97        119.55        14.10 o                         
  -2  10   7         68.59         72.47        16.32 o                         
  -1  10   7        429.54        462.68        38.93 o                         
   0  10   7        817.17        801.87        54.63 o                         
   1  10   7        252.73        240.28        19.47 o                         
   2  10   7        430.00        451.55        27.33 o                         
   3  10   7          0.84         -8.26         8.26 o                         
   4  10   7        181.19        160.97        23.79 o                         
   5  10   7          6.00         13.46        13.33 o                         
   6  10   7         14.36         30.09        11.59 o                         
  -1  11   7          2.95         -8.91         9.89 o                         
   0  11   7         77.86         68.42        14.27 o                         
   1  11   7          7.47          1.07         9.09 o                         
   2  11   7          7.84         13.54         6.40 o                         
   3  11   7         14.45         33.30        11.14 o                         
   4  11   7         76.61         63.79        13.20 o                         
   5  11   7        115.64        114.44        14.68 o                         
  -3  -9   8         39.47         25.51         8.07 o                         
  -2  -9   8         41.93         52.40         9.99 o                         
  -5  -8   8        106.27        105.24        13.79 o                         
  -4  -8   8        126.35        119.86        11.22 o                         
  -3  -8   8         49.58         55.02        15.92 o                         
  -2  -8   8          8.30          9.67        12.61 o                         
  -1  -8   8         57.98         68.45        15.38 o                         
   0  -8   8         45.65         50.34        12.31 o                         
   1  -8   8          9.39         35.97         9.00 o                         
  -6  -7   8          6.45          3.08         9.58 o                         
  -5  -7   8         85.47         93.94        11.35 o                         
  -4  -7   8        252.31        272.62        21.11 o                         
  -3  -7   8        101.08         87.71        15.77 o                         
  -2  -7   8          1.87         15.38        14.84 o                         
  -1  -7   8        608.77        566.62        47.17 o                         
   0  -7   8        415.88        453.60        22.38 o                         
   1  -7   8        493.86        510.19        23.02 o                         
   2  -7   8         16.90         15.59         7.92 o                         
   3  -7   8         77.70         64.46         8.33 o                         
  -7  -6   8          0.08          6.86         8.47 o                         
  -6  -6   8         89.26        123.16        21.19 o                         
  -5  -6   8        353.04        423.93        26.48 o                         
  -4  -6   8         14.79         29.47        10.73 o                         
  -3  -6   8        146.14        158.13        14.75 o                         
  -2  -6   8        168.72        172.14        15.27 o                         
  -1  -6   8          4.36         16.15        22.51 o                         
   0  -6   8        141.06        150.16        19.94 o                         
   1  -6   8        228.85        228.98        17.88 o                         
   2  -6   8        180.39        191.10        18.27 o                         
   3  -6   8          4.91         -0.24         8.78 o                         
   4  -6   8         10.28         23.36        11.59 o                         
   5  -6   8          9.41         18.59         8.07 o                         
  -7  -5   8          1.11          6.28        10.87 o                         
  -6  -5   8        216.32        169.59        24.33 o                         
  -5  -5   8        565.63        530.26        45.54 o                         
  -4  -5   8        765.54        801.73        41.47 o                         
  -3  -5   8         50.91         81.01        19.39 o                         
  -2  -5   8         10.98         19.03        16.14 o                         
  -1  -5   8        279.00        297.01        20.21 o                         
   0  -5   8        481.10        490.68        26.26 o                         
   1  -5   8        643.59        677.47        31.11 o                         
   2  -5   8          4.97          4.20        10.23 o                         
   3  -5   8         23.00         23.99        11.55 o                         
   4  -5   8         23.15         13.51        13.69 o                         
   5  -5   8         91.55         76.55        16.86 o                         
   6  -5   8        100.35        104.94        12.72 o                         
  -8  -4   8         40.77         27.15         6.29 o                         
  -7  -4   8         27.63         29.89         9.41 o                         
  -6  -4   8        120.85        121.44        22.17 o                         
  -5  -4   8        208.55        221.29        30.45 o                         
  -4  -4   8          1.04         -5.04        10.52 o                         
  -3  -4   8        280.92        266.13        33.14 o                         
  -2  -4   8         91.20         73.65        10.95 o                         
  -1  -4   8          2.71         21.50         6.22 o                         
   0  -4   8         47.12         39.12         8.69 o                         
   1  -4   8        161.46        169.00        14.52 o                         
   2  -4   8        103.59        104.61        13.61 o                         
   3  -4   8         25.83         31.50        10.54 o                         
   4  -4   8        373.70        338.34        26.13 o                         
   5  -4   8        107.61        116.00        14.97 o                         
   6  -4   8        220.11        223.04        23.54 o                         
  -8  -3   8          1.47          5.88         8.07 o                         
  -7  -3   8         22.04         21.24        12.88 o                         
  -6  -3   8          4.17         -6.42         9.17 o                         
  -5  -3   8        483.31        498.41        33.31 o                         
  -4  -3   8        239.51        213.50        22.27 o                         
  -3  -3   8         33.18         27.52         8.08 o                         
  -2  -3   8          1.51         -1.98         5.56 o                         
  -1  -3   8          4.35         22.05         9.73 o                         
   0  -3   8        360.84        341.27        23.34 o                         
   1  -3   8         25.05         17.65         7.34 o                         
   2  -3   8          1.77         11.94         8.48 o                         
   3  -3   8         17.18         24.52         8.82 o                         
   4  -3   8        218.62        224.23        22.63 o                         
   5  -3   8        131.36        121.02        16.31 o                         
   6  -3   8         53.67         58.86        11.62 o                         
   7  -3   8         93.73         93.34        12.76 o                         
  -9  -2   8          9.34         -5.75         6.06 o                         
  -8  -2   8         38.61         32.00         8.11 o                         
  -7  -2   8        100.05         92.75        13.69 o                         
  -6  -2   8         19.82         27.72        10.10 o                         
  -5  -2   8         34.85         30.16        10.91 o                         
  -4  -2   8        508.01        499.56        26.91 o                         
  -3  -2   8         80.03         76.83        10.22 o                         
  -2  -2   8         69.39         60.67        12.85 o                         
  -1  -2   8         55.35         37.81        16.14 o                         
   0  -2   8       1389.71       1350.05        83.21 o                         
   1  -2   8       1998.67       1848.71        56.31 o                         
   2  -2   8        145.15        136.24        14.08 o                         
   3  -2   8         26.63         11.64         8.65 o                         
   4  -2   8       1097.87        970.72        47.39 o                         
   5  -2   8        589.39        557.51        34.26 o                         
   6  -2   8        378.68        366.54        25.50 o                         
   7  -2   8          1.77          4.19         9.31 o                         
  -9  -1   8         56.33         32.65         9.41 o                         
  -8  -1   8          0.38         -2.85        11.54 o                         
  -7  -1   8         23.44         14.09        13.33 o                         
  -6  -1   8          2.66         16.02        10.67 o                         
  -5  -1   8       3265.77       3250.78       102.70 o                         
  -4  -1   8        164.31        147.60        19.32 o                         
  -3  -1   8        193.26        204.18        17.26 o                         
  -2  -1   8        130.48        163.48        26.86 o                         
  -1  -1   8       1007.36        945.47        64.31 o                         
   0  -1   8       3938.57       3849.50       163.08 o                         
   1  -1   8         13.91         21.13        14.98 o                         
   2  -1   8         64.35         62.61        17.39 o                         
   3  -1   8          0.62          8.15         9.46 o                         
   4  -1   8         56.91         62.81        10.38 o                         
   5  -1   8          0.66         -6.87        14.44 o                         
   6  -1   8         13.28         -0.51         8.86 o                         
   7  -1   8          0.06          4.72        10.07 o                         
   8  -1   8         32.96         24.52        10.08 o                         
  -9   0   8         30.97         18.37         5.51 o                         
  -8   0   8          8.77         11.32        13.95 o                         
  -7   0   8          1.16         -8.78        14.04 o                         
  -6   0   8         50.62         43.74        19.04 o                         
  -5   0   8        572.94        564.51        28.71 o                         
  -4   0   8       1355.40       1321.30       135.28 o                         
  -3   0   8          9.71          0.13        10.92 o                         
  -2   0   8         77.77         67.32        12.19 o                         
  -1   0   8        118.42        158.03        23.83 o                         
   0   0   8       3912.22       4045.14       163.82 o                         
   1   0   8       2470.46       2380.54       111.40 o                         
   2   0   8         35.92         31.25        12.93 o                         
   3   0   8        317.00        327.54        20.57 o                         
   4   0   8         26.72         29.74         6.85 o                         
   5   0   8        584.58        584.02        35.27 o                         
   6   0   8        177.39        159.02        27.54 o                         
   7   0   8         31.07         20.69        14.67 o                         
   8   0   8         41.66         63.36        14.22 o                         
  -9   1   8        125.59         95.43        11.70 o                         
  -8   1   8          1.46         -2.18         9.40 o                         
  -7   1   8         29.18         26.21        16.18 o                         
  -6   1   8          1.20         27.10        14.84 o                         
  -5   1   8       1014.21        994.60        79.81 o                         
  -4   1   8         11.58          4.70         9.30 o                         
  -3   1   8        243.03        205.75        30.41 o                         
  -2   1   8        373.21        349.42        37.79 o                         
  -1   1   8        152.01        172.29        17.38 o                         
   0   1   8         95.96        129.54        19.98 o                         
   1   1   8        651.28        683.60        48.20 o                         
   2   1   8         64.48         58.82        16.14 o                         
   3   1   8        226.67        188.04        27.28 o                         
   4   1   8         14.58         16.50         9.53 o                         
   5   1   8        272.84        276.68        20.53 o                         
   6   1   8        444.81        452.17        30.72 o                         
   7   1   8          0.91        -14.91        14.91 o                         
   8   1   8          7.56          1.83        10.70 o                         
   9   1   8         20.98         20.55         7.62 o                         
  -8   2   8          8.15         22.02        11.45 o                         
  -7   2   8          3.82          5.93        13.55 o                         
  -6   2   8         48.01         27.96        25.15 o                         
  -5   2   8        542.00        565.09        47.40 o                         
  -4   2   8        184.04        185.94        15.85 o                         
  -3   2   8         59.27         72.99        20.15 o                         
  -2   2   8         25.11         13.73        15.07 o                         
  -1   2   8        192.78        172.61        26.57 o                         
   0   2   8       2135.26       1881.04        97.23 o                         
   1   2   8         53.86         56.86        10.24 o                         
   2   2   8        398.05        379.36        31.49 o                         
   3   2   8          7.33         18.33         9.46 o                         
   4   2   8         85.88         77.17        11.29 o                         
   5   2   8       2388.84       2228.42        65.88 o                         
   6   2   8          8.10         10.11         9.09 o                         
   7   2   8         52.65         46.59        12.08 o                         
   8   2   8          5.16         13.88         7.85 o                         
   9   2   8        113.06        111.01        14.28 o                         
  -8   3   8          0.63         -7.44         7.44 o                         
  -7   3   8         91.37         82.89        14.94 o                         
  -6   3   8        113.43         83.44        14.78 o                         
  -5   3   8          7.38          9.99         9.58 o                         
  -4   3   8         16.72         -6.03         9.47 o                         
  -3   3   8        124.11        127.23        17.57 o                         
  -2   3   8         52.99         60.73        18.95 o                         
  -1   3   8         27.56         33.61        15.60 o                         
   0   3   8          6.94          2.90        13.46 o                         
   1   3   8       3503.18       3431.14       148.78 o                         
   2   3   8        248.53        216.46        30.24 o                         
   3   3   8        261.54        303.30        35.24 o                         
   4   3   8         57.25         72.49        10.77 o                         
   5   3   8        945.40        923.24        38.17 o                         
   6   3   8        741.56        741.67        40.27 o                         
   7   3   8          0.77         -7.36         7.36 o                         
   8   3   8         19.43         21.33         8.78 o                         
   9   3   8          2.78          8.91         8.56 o                         
  -7   4   8          4.89         12.86        15.42 o                         
  -6   4   8         28.54         18.88         8.63 o                         
  -5   4   8       1336.61       1384.11        57.67 o                         
  -4   4   8        545.11        530.48        33.59 o                         
  -3   4   8         79.77        101.59        39.54 o                         
  -2   4   8         65.13        100.24        24.48 o                         
  -1   4   8        884.05        822.78        61.03 o                         
   0   4   8       4387.72       3993.71       168.93 o                         
   1   4   8        561.66        517.41        46.49 o                         
   2   4   8        569.75        540.51        47.03 o                         
   3   4   8         46.13         62.40        14.96 o                         
   4   4   8        418.53        438.02        28.75 o                         
   5   4   8        955.98        914.83        60.29 o                         
   6   4   8         14.18          0.21         9.32 o                         
   7   4   8          0.39          9.54         9.67 o                         
   8   4   8         88.68         65.58        11.08 o                         
   9   4   8         32.86         34.73         9.63 o                         
  -7   5   8         11.80         11.81         9.85 o                         
  -6   5   8        310.97        328.47        33.65 o                         
  -5   5   8         40.54         67.85        12.46 o                         
  -4   5   8        116.90        121.61        24.62 o                         
  -3   5   8         11.85          5.43        14.69 o                         
  -2   5   8         25.42         21.17        11.63 o                         
  -1   5   8        149.35        157.69        18.96 o                         
   0   5   8         45.87         42.94        18.73 o                         
   1   5   8        617.67        655.95        54.03 o                         
   2   5   8         31.10         37.71        18.88 o                         
   3   5   8         72.07         80.42        11.37 o                         
   4   5   8        235.89        224.84        27.64 o                         
   5   5   8        411.51        437.24        64.39 o                         
   6   5   8        261.77        255.72        49.69 o                         
   7   5   8         39.27         45.38        11.25 o                         
   8   5   8         22.58         17.90         8.35 o                         
   9   5   8         49.74         50.20        17.91 o                         
  -7   6   8         19.55         17.34         7.71 o                         
  -6   6   8        271.48        293.54        29.27 o                         
  -5   6   8        526.94        511.68        44.05 o                         
  -4   6   8        213.58        177.33        28.13 o                         
  -3   6   8        229.90        205.65        30.09 o                         
  -2   6   8        156.84        155.89        40.32 o                         
  -1   6   8         54.69         95.11        16.29 o                         
   0   6   8         80.93         76.74        14.60 o                         
   1   6   8          0.30          0.16         9.48 o                         
   2   6   8         76.50         95.61        15.48 o                         
   3   6   8        633.32        683.48        38.65 o                         
   4   6   8        257.40        244.28        23.05 o                         
   5   6   8        106.71        101.74        16.23 o                         
   6   6   8        158.08        185.57        18.51 o                         
   7   6   8         95.72        113.83        25.25 o                         
   8   6   8          2.75          9.39         6.85 o                         
   9   6   8          1.16         -1.96         5.30 o                         
  -6   7   8          9.68         15.91         9.27 o                         
  -5   7   8        333.80        362.21        33.89 o                         
  -4   7   8         49.49         53.82        17.39 o                         
  -3   7   8         17.08         19.17        15.82 o                         
  -2   7   8          1.97          0.13        14.08 o                         
  -1   7   8         38.01         60.90        18.19 o                         
   0   7   8       2290.87       2248.83        81.80 o                         
   1   7   8        111.86        110.48        16.96 o                         
   2   7   8        317.44        300.10        39.36 o                         
   3   7   8         19.55         -6.51        15.20 o                         
   4   7   8        307.89        296.61        24.63 o                         
   5   7   8        533.76        552.26        33.37 o                         
   6   7   8        619.73        594.71        46.32 o                         
   7   7   8          1.89         11.81        13.68 o                         
   8   7   8          0.71          1.25         9.40 o                         
  -5   8   8         10.01          6.42         8.38 o                         
  -4   8   8          4.80         15.42        11.41 o                         
  -3   8   8          5.23         -4.56        14.24 o                         
  -2   8   8         56.60         55.25        16.94 o                         
  -1   8   8        479.30        467.21        43.08 o                         
   0   8   8        410.12        405.86        38.05 o                         
   1   8   8          5.63          7.44        12.88 o                         
   2   8   8        326.25        293.61        34.32 o                         
   3   8   8        699.87        636.34        52.08 o                         
   4   8   8        260.52        236.30        31.89 o                         
   5   8   8          0.33         -4.52         8.47 o                         
   6   8   8        190.73        221.43        26.92 o                         
   7   8   8          8.33         -1.22         6.80 o                         
   8   8   8        104.97        104.84        13.61 o                         
  -4   9   8         28.92         31.43         9.45 o                         
  -3   9   8        127.22        121.34        12.52 o                         
  -2   9   8         19.47         30.53         9.87 o                         
  -1   9   8         47.07         60.91        14.65 o                         
   0   9   8        712.49        864.52        38.90 o                         
   1   9   8        546.88        541.63        43.92 o                         
   2   9   8        548.56        550.10        45.53 o                         
   3   9   8         36.83         37.94        16.72 o                         
   4   9   8        113.37        133.56        23.47 o                         
   5   9   8        410.33        412.31        37.08 o                         
   6   9   8         82.34         87.96        14.92 o                         
   7   9   8         49.79         53.75         7.24 o                         
  -2  10   8         39.27         49.09        13.24 o                         
  -1  10   8        254.28        265.24        27.97 o                         
   0  10   8         10.00         24.20        12.44 o                         
   1  10   8         13.79         14.20         8.45 o                         
   2  10   8         37.83         52.20        10.54 o                         
   3  10   8         38.17         30.80        11.90 o                         
   4  10   8         27.14         26.03        12.97 o                         
   5  10   8        224.26        236.75        25.02 o                         
   6  10   8          0.91         -7.80         7.80 o                         
  -1  11   8         30.82         21.49         9.18 o                         
   0  11   8         21.97         36.20        11.28 o                         
   1  11   8         10.28         13.82         8.91 o                         
   2  11   8         20.81         31.93        11.68 o                         
   3  11   8          0.36         15.96         8.16 o                         
   4  11   8         32.04         26.53        10.25 o                         
   5  11   8          1.59          3.25         5.30 o                         
  -3  -8   9        170.82        186.88        19.07 o                         
  -2  -8   9         52.58         31.66        10.75 o                         
  -1  -8   9         21.68         20.95         9.05 o                         
   0  -8   9         26.36         26.22         7.58 o                         
  -6  -7   9          0.24          0.45         5.84 o                         
  -5  -7   9          1.69         -1.65         8.07 o                         
  -4  -7   9         23.81         15.65         7.55 o                         
  -3  -7   9        258.46        295.64        19.73 o                         
  -2  -7   9         40.84         37.18        14.22 o                         
  -1  -7   9         12.40          5.17        11.54 o                         
   0  -7   9        119.22        126.18        20.08 o                         
   1  -7   9         50.35         45.75         8.61 o                         
   2  -7   9        422.78        463.78        30.14 o                         
  -6  -6   9         98.67        130.82        18.65 o                         
  -5  -6   9        246.60        258.70        28.46 o                         
  -4  -6   9        590.79        605.91        31.88 o                         
  -3  -6   9        459.21        461.88        23.35 o                         
  -2  -6   9        302.38        315.75        18.80 o                         
  -1  -6   9        157.72        172.04        17.95 o                         
   0  -6   9        498.30        535.17        34.55 o                         
   1  -6   9        517.72        524.87        24.60 o                         
   2  -6   9         85.71         89.87        10.42 o                         
   3  -6   9         24.17         34.55        12.48 o                         
   4  -6   9         10.36         16.98         8.96 o                         
  -7  -5   9         61.05         66.63        13.87 o                         
  -6  -5   9          6.23          6.37         9.72 o                         
  -5  -5   9         21.03         32.86        11.23 o                         
  -4  -5   9         38.74         22.77        10.13 o                         
  -3  -5   9        417.15        395.26        39.67 o                         
  -2  -5   9         11.83          3.74        11.68 o                         
  -1  -5   9         16.80         21.39        10.05 o                         
   0  -5   9          0.42         16.13        10.31 o                         
   1  -5   9        299.48        339.34        20.82 o                         
   2  -5   9        259.51        273.18        41.65 o                         
   3  -5   9         16.58          0.71        14.67 o                         
   4  -5   9         46.81         34.91        14.85 o                         
   5  -5   9          5.07          4.77         8.20 o                         
  -7  -4   9         16.28         25.50        12.39 o                         
  -6  -4   9          0.40          1.78        12.66 o                         
  -5  -4   9        126.16        126.12        24.63 o                         
  -4  -4   9        465.63        384.31        39.99 o                         
  -3  -4   9        503.53        390.99        39.73 o                         
  -2  -4   9         20.98         10.81        10.24 o                         
  -1  -4   9         18.75          4.78         7.36 o                         
   0  -4   9         52.90         56.49        12.97 o                         
   1  -4   9        212.95        221.44        22.15 o                         
   2  -4   9          0.12          0.51         9.64 o                         
   3  -4   9         47.29         55.09        12.89 o                         
   4  -4   9          6.04         -9.58        15.02 o                         
   5  -4   9         43.47         62.96        16.45 o                         
   6  -4   9          0.01          0.76         6.82 o                         
  -8  -3   9         34.95         26.22         7.67 o                         
  -7  -3   9         51.93         59.89        10.20 o                         
  -6  -3   9         15.21         -1.61         8.08 o                         
  -5  -3   9          4.68          1.30         8.06 o                         
  -4  -3   9        123.69         97.48        20.12 o                         
  -3  -3   9        187.41        153.19        26.87 o                         
  -2  -3   9          1.48          8.20         6.58 o                         
  -1  -3   9        311.71        336.90        19.28 o                         
   0  -3   9        330.90        325.21        18.87 o                         
   1  -3   9        897.74        780.93        43.67 o                         
   2  -3   9       1121.91       1011.65        39.64 o                         
   3  -3   9        164.79        166.62        17.28 o                         
   4  -3   9          7.59          7.00         7.23 o                         
   5  -3   9        184.33        210.70        19.66 o                         
   6  -3   9        511.03        514.78        25.43 o                         
  -8  -2   9         19.22          3.17         8.74 o                         
  -7  -2   9         61.99         52.53        17.19 o                         
  -6  -2   9         21.79         19.16        11.23 o                         
  -5  -2   9        102.83        105.53        16.39 o                         
  -4  -2   9        126.50        158.87        29.47 o                         
  -3  -2   9        261.04        295.75        22.02 o                         
  -2  -2   9         57.48         53.46        11.90 o                         
  -1  -2   9         43.56         53.29        10.56 o                         
   0  -2   9        335.60        301.63        20.93 o                         
   1  -2   9          2.92         -0.67         8.13 o                         
   2  -2   9        818.81        814.08        36.03 o                         
   3  -2   9       1103.42        976.45        48.45 o                         
   4  -2   9        162.69        136.50        28.45 o                         
   5  -2   9         44.49         60.12        10.51 o                         
   6  -2   9         22.19         10.93         8.03 o                         
   7  -2   9        119.34        139.42        17.18 o                         
  -8  -1   9        149.37        159.72        20.22 o                         
  -7  -1   9         15.68         27.46        13.02 o                         
  -6  -1   9         37.81         42.45        16.94 o                         
  -5  -1   9        401.24        366.71        27.64 o                         
  -4  -1   9       1061.35       1114.56        42.57 o                         
  -3  -1   9        590.81        619.98        32.00 o                         
  -2  -1   9        369.90        391.47        23.29 o                         
  -1  -1   9        194.05        204.89        19.77 o                         
   0  -1   9        559.22        540.76        20.68 o                         
   1  -1   9        838.25        784.52        28.73 o                         
   2  -1   9        566.52        576.34        28.98 o                         
   3  -1   9        237.22        223.80        18.89 o                         
   4  -1   9         12.07         18.62        11.08 o                         
   5  -1   9         90.11         89.05        15.04 o                         
   6  -1   9        416.97        449.86        27.56 o                         
   7  -1   9          0.03          7.67        11.32 o                         
  -8   0   9        155.80        139.15        20.13 o                         
  -7   0   9          9.13        -11.05        12.66 o                         
  -6   0   9        786.17        792.60        59.61 o                         
  -5   0   9        416.32        384.21        28.06 o                         
  -4   0   9         79.19         66.23        14.93 o                         
  -3   0   9         39.64         49.66        11.99 o                         
  -2   0   9         96.67         83.61        14.81 o                         
  -1   0   9        549.25        637.23        50.20 o                         
   0   0   9        851.91        949.11        65.05 o                         
   1   0   9        106.54         83.82        20.61 o                         
   2   0   9         49.63         57.74         8.42 o                         
   3   0   9          1.35         -6.03         8.37 o                         
   4   0   9         47.21         45.24        13.15 o                         
   5   0   9         27.21         63.90        13.93 o                         
   6   0   9        399.83        418.84        40.74 o                         
   7   0   9         37.66         36.83        15.65 o                         
   8   0   9         11.71          4.15         7.62 o                         
  -8   1   9         53.98         67.78        14.27 o                         
  -7   1   9          0.75        -14.40        14.40 o                         
  -6   1   9         17.74          9.94        14.09 o                         
  -5   1   9         59.91         53.91        20.20 o                         
  -4   1   9        968.01        945.39        48.78 o                         
  -3   1   9        431.95        412.92        29.15 o                         
  -2   1   9         20.10         29.51        14.71 o                         
  -1   1   9          1.36        -16.62        16.62 o                         
   0   1   9       1301.15       1460.42        80.41 o                         
   1   1   9        459.00        462.66        42.64 o                         
   2   1   9         14.18         33.69        10.01 o                         
   3   1   9         47.98         51.29         8.36 o                         
   4   1   9         76.53         70.78        11.86 o                         
   5   1   9        285.71        288.64        31.51 o                         
   6   1   9        193.40        197.09        20.13 o                         
   7   1   9         20.79         38.38        15.56 o                         
   8   1   9         19.46         17.25        10.30 o                         
  -8   2   9          0.72          2.41         9.14 o                         
  -7   2   9         93.95         97.29        19.76 o                         
  -6   2   9         48.04         61.57        19.53 o                         
  -5   2   9         10.33         10.20         9.65 o                         
  -4   2   9        202.59        212.86        17.36 o                         
  -3   2   9         67.72         73.58        14.56 o                         
  -2   2   9        387.33        401.91        22.59 o                         
  -1   2   9          1.15          5.30        13.46 o                         
   0   2   9        370.99        347.24        39.08 o                         
   1   2   9        871.28        753.94        59.32 o                         
   2   2   9       1163.27       1229.58        53.27 o                         
   3   2   9        657.29        722.54        27.78 o                         
   4   2   9        186.69        170.29        15.83 o                         
   5   2   9          9.72          6.52        13.46 o                         
   6   2   9       1737.56       1487.64        60.26 o                         
   7   2   9        532.83        569.32        31.59 o                         
   8   2   9         26.96         31.88        13.28 o                         
  -7   3   9          2.15        -12.17        12.17 o                         
  -6   3   9         18.01          8.50        11.41 o                         
  -5   3   9        191.35        189.05        28.21 o                         
  -4   3   9        502.25        454.24        30.72 o                         
  -3   3   9          0.05         -0.69        21.35 o                         
  -2   3   9          0.19         27.05         8.54 o                         
  -1   3   9        514.18        450.76        45.57 o                         
   0   3   9       1135.33       1096.48        73.31 o                         
   1   3   9        611.54        539.95        49.46 o                         
   2   3   9        101.89        113.62        17.15 o                         
   3   3   9          3.76          5.70         7.14 o                         
   4   3   9        182.71        182.77        22.92 o                         
   5   3   9        981.34       1026.34        48.62 o                         
   6   3   9         83.82         72.54        14.41 o                         
   7   3   9         71.17         73.31        13.05 o                         
   8   3   9         10.62          6.46         7.04 o                         
  -7   4   9         34.81         42.88         7.94 o                         
  -6   4   9         13.48         19.11         8.07 o                         
  -5   4   9          1.79          6.32        13.66 o                         
  -4   4   9        547.53        557.88        48.61 o                         
  -3   4   9       2115.46       2133.89        79.85 o                         
  -2   4   9         26.52         14.16        16.98 o                         
  -1   4   9        113.19        116.39        12.83 o                         
   0   4   9          3.02          5.33         6.58 o                         
   1   4   9       2420.91       2341.06        88.91 o                         
   2   4   9       2218.55       2334.63        65.53 o                         
   3   4   9        118.68        118.47        13.77 o                         
   4   4   9        180.34        177.54        33.79 o                         
   5   4   9         79.31         55.18        12.63 o                         
   6   4   9        393.99        386.21        27.95 o                         
   7   4   9         13.20         21.24         9.35 o                         
   8   4   9          2.50         13.30        16.22 o                         
  -7   5   9         14.11         23.05         8.78 o                         
  -6   5   9          0.90          2.34         7.67 o                         
  -5   5   9        455.96        485.68        30.01 o                         
  -4   5   9        506.09        494.29        45.24 o                         
  -3   5   9         12.50          6.69        12.21 o                         
  -2   5   9         59.52         48.87        13.58 o                         
  -1   5   9         68.14         75.32        14.71 o                         
   0   5   9        989.17        998.35        38.63 o                         
   1   5   9         32.93         19.50        21.15 o                         
   2   5   9        371.90        367.84        48.50 o                         
   3   5   9        170.99        170.30        21.20 o                         
   4   5   9         33.42         28.46        12.22 o                         
   5   5   9        136.30        132.24        16.66 o                         
   6   5   9        151.59        170.15        23.20 o                         
   7   5   9        155.67        161.48        16.96 o                         
   8   5   9          2.38         11.35         6.21 o                         
  -6   6   9         28.50         19.62        11.23 o                         
  -5   6   9          0.02         -1.38        11.23 o                         
  -4   6   9        152.53        153.64        17.29 o                         
  -3   6   9         91.30         75.42        13.50 o                         
  -2   6   9          1.05         34.14        14.71 o                         
  -1   6   9         41.33         64.29        18.28 o                         
   0   6   9        127.59        134.42        21.53 o                         
   1   6   9        624.56        658.98        39.26 o                         
   2   6   9          4.42         10.36        12.41 o                         
   3   6   9        402.65        397.70        48.98 o                         
   4   6   9        351.89        341.20        26.76 o                         
   5   6   9       1093.14       1031.33        53.81 o                         
   6   6   9        545.18        534.45        46.25 o                         
   7   6   9          2.91         -6.69        12.35 o                         
   8   6   9          6.29          1.74         9.09 o                         
  -6   7   9          0.76          9.76         6.69 o                         
  -5   7   9          3.41          0.09        10.07 o                         
  -4   7   9         35.42         49.26        15.78 o                         
  -3   7   9          5.24        -15.15        15.15 o                         
  -2   7   9         74.88         59.04        18.33 o                         
  -1   7   9        417.03        441.70        27.96 o                         
   0   7   9        105.31        109.46        21.05 o                         
   1   7   9        298.80        293.82        35.74 o                         
   2   7   9        821.19        685.07        53.96 o                         
   3   7   9         42.39         24.65        17.74 o                         
   4   7   9        164.57        156.34        35.12 o                         
   5   7   9          7.67          5.63         9.95 o                         
   6   7   9        810.40        792.77        36.98 o                         
   7   7   9        299.45        347.16        31.33 o                         
   8   7   9         92.57         89.20        12.94 o                         
  -5   8   9         19.17         20.91         8.16 o                         
  -4   8   9        412.31        449.72        34.50 o                         
  -3   8   9         73.24         72.28        11.76 o                         
  -2   8   9          3.13        -10.03        12.66 o                         
  -1   8   9          2.81          4.19        13.08 o                         
   0   8   9        738.89        764.25        54.52 o                         
   1   8   9        592.82        555.48        47.02 o                         
   2   8   9         66.28         60.60        20.16 o                         
   3   8   9         15.58          4.23        13.82 o                         
   4   8   9          4.71         -2.14        14.49 o                         
   5   8   9        640.67        657.68        33.44 o                         
   6   8   9         95.20        103.56        12.84 o                         
   7   8   9          0.96         -4.55         7.89 o                         
  -4   9   9         40.14         31.13         8.03 o                         
  -3   9   9        221.35        228.10        15.74 o                         
  -2   9   9        122.53        139.29        23.83 o                         
  -1   9   9        191.32        215.26        18.69 o                         
   0   9   9        394.08        382.84        24.08 o                         
   1   9   9         78.25         92.49        19.22 o                         
   2   9   9        532.55        510.60        43.24 o                         
   3   9   9         99.05         82.25        18.47 o                         
   4   9   9        250.22        246.02        29.39 o                         
   5   9   9          0.83          2.27        11.14 o                         
   6   9   9        235.81        226.91        22.05 o                         
  -2  10   9         59.74         39.34        11.15 o                         
  -1  10   9         38.14         44.72        15.07 o                         
   0  10   9        237.77        234.16        26.36 o                         
   1  10   9        195.44        204.76        16.87 o                         
   2  10   9          0.53          2.60         6.87 o                         
   3  10   9          4.12          3.26        14.06 o                         
   4  10   9         11.39          1.25        10.16 o                         
   5  10   9         64.15         56.29        13.38 o                         
   6  10   9         59.85         87.25        10.75 o                         
   0  11   9        105.11         88.64        13.12 o                         
   1  11   9        100.49        129.45        16.69 o                         
   2  11   9         24.97         35.94         6.28 o                         
   3  11   9          1.36         -7.09         7.09 o                         
   4  11   9          0.02         -3.03         7.13 o                         
  -4  -7  10        332.30        320.43        21.76 o                         
  -3  -7  10        391.93        369.10        28.79 o                         
  -2  -7  10         37.10         28.40        11.64 o                         
  -1  -7  10         12.07         10.39        12.03 o                         
   0  -7  10        113.33        130.36        16.87 o                         
  -6  -6  10         41.49         32.24         8.30 o                         
  -5  -6  10          0.78         -6.15         8.87 o                         
  -4  -6  10         17.88         13.79         7.61 o                         
  -3  -6  10         14.65         21.33        11.72 o                         
  -2  -6  10        888.31       1024.47        45.20 o                         
  -1  -6  10          2.85         21.71        13.55 o                         
   0  -6  10          0.82          1.47         7.38 o                         
   1  -6  10          0.07         -1.49        17.29 o                         
   2  -6  10        341.13        348.37        28.85 o                         
   3  -6  10         57.51         56.91        10.97 o                         
  -6  -5  10         70.85         86.75        16.46 o                         
  -5  -5  10         50.85         53.86        16.41 o                         
  -4  -5  10        335.27        368.51        30.27 o                         
  -3  -5  10        456.57        478.46        29.72 o                         
  -2  -5  10          0.30         10.25        11.41 o                         
  -1  -5  10         24.85         27.29         9.76 o                         
   0  -5  10          7.32          8.96        12.08 o                         
   1  -5  10        187.35        180.88        26.47 o                         
   2  -5  10         96.31         99.19        14.30 o                         
   3  -5  10         26.46         24.07        13.51 o                         
   4  -5  10         16.25         21.75         9.41 o                         
  -7  -4  10        112.68        109.39        14.19 o                         
  -6  -4  10         25.39         38.43        13.77 o                         
  -5  -4  10          0.31        -14.44        14.44 o                         
  -4  -4  10         62.72         64.76        13.90 o                         
  -3  -4  10        299.94        309.29        35.07 o                         
  -2  -4  10        111.32        115.71        23.62 o                         
  -1  -4  10        128.31        129.07        13.86 o                         
   0  -4  10         51.97         53.94        14.47 o                         
   1  -4  10         12.59         27.30        10.86 o                         
   2  -4  10        292.27        284.49        23.75 o                         
   3  -4  10          0.42          7.98         9.23 o                         
   4  -4  10         77.13         96.87        19.54 o                         
   5  -4  10         13.14         24.25        11.90 o                         
  -7  -3  10          2.91         26.30         9.09 o                         
  -6  -3  10         12.96          8.20        12.12 o                         
  -5  -3  10         23.26         14.67        15.47 o                         
  -4  -3  10        290.08        294.93        35.34 o                         
  -3  -3  10        227.73        225.66        31.43 o                         
  -2  -3  10        127.04        102.54        13.32 o                         
  -1  -3  10         35.57         28.30         9.40 o                         
   0  -3  10          3.81         -9.49         9.49 o                         
   1  -3  10        701.73        731.45        40.69 o                         
   2  -3  10        106.60         97.15        17.05 o                         
   3  -3  10        821.61        796.63        33.24 o                         
   4  -3  10         36.17         22.16         8.42 o                         
   5  -3  10         10.78         -7.00        13.02 o                         
   6  -3  10          2.75         -7.58         7.58 o                         
  -7  -2  10          0.10          1.14        14.42 o                         
  -6  -2  10         53.19         35.30        12.26 o                         
  -5  -2  10        105.15        111.64        21.92 o                         
  -4  -2  10        259.00        288.13        35.84 o                         
  -3  -2  10       2320.34       2201.46       111.14 o                         
  -2  -2  10         41.59         40.87         9.87 o                         
  -1  -2  10          0.58         -7.20        10.43 o                         
   0  -2  10        189.25        181.53        17.63 o                         
   1  -2  10       2534.89       2329.26        82.92 o                         
   2  -2  10       2672.91       2437.17        79.88 o                         
   3  -2  10         82.71         72.27        14.89 o                         
   4  -2  10         22.07          7.75         7.59 o                         
   5  -2  10          9.77         10.56         8.68 o                         
   6  -2  10        248.81        255.36        17.14 o                         
  -8  -1  10        455.70        318.81        24.03 o                         
  -7  -1  10         71.05         81.79        16.81 o                         
  -6  -1  10         30.46         24.64        11.35 o                         
  -5  -1  10          0.15          0.61         8.01 o                         
  -4  -1  10        293.93        313.87        24.94 o                         
  -3  -1  10          8.50          0.98        12.39 o                         
  -2  -1  10        205.99        217.98        25.09 o                         
  -1  -1  10        114.14        118.42        14.04 o                         
   0  -1  10         85.51         54.58        13.46 o                         
   1  -1  10         90.85         96.43        13.23 o                         
   2  -1  10        314.49        301.21        25.99 o                         
   3  -1  10        294.76        264.07        24.38 o                         
   4  -1  10         24.70         31.48        12.26 o                         
   5  -1  10        164.84        188.12        46.33 o                         
   6  -1  10          5.95          1.54         7.89 o                         
   7  -1  10        226.09        263.00        23.95 o                         
  -8   0  10        500.34        488.41        31.67 o                         
  -7   0  10          8.86         28.44        14.31 o                         
  -6   0  10          2.29          8.02        14.40 o                         
  -5   0  10          9.35         32.33        10.80 o                         
  -4   0  10        584.40        580.59        49.65 o                         
  -3   0  10       1276.42       1305.36        77.89 o                         
  -2   0  10        263.20        292.59        20.40 o                         
  -1   0  10          7.18         45.34        12.24 o                         
   0   0  10         16.22         17.34         7.74 o                         
   1   0  10        259.22        257.57        16.78 o                         
   2   0  10        869.24        877.75        31.71 o                         
   3   0  10         65.40         67.19        11.80 o                         
   4   0  10         23.83         12.11        10.41 o                         
   5   0  10          3.32          6.41         7.74 o                         
   6   0  10        105.92         84.36        20.25 o                         
   7   0  10          0.43          2.01        10.38 o                         
  -8   1  10          6.62          7.04         7.98 o                         
  -7   1  10         52.61         39.28        14.18 o                         
  -6   1  10          1.07         -7.04        12.39 o                         
  -5   1  10         31.38         39.76        18.19 o                         
  -4   1  10        128.21        115.59        22.17 o                         
  -3   1  10        177.09        180.36        20.72 o                         
  -2   1  10         28.90          1.64        15.87 o                         
  -1   1  10        184.13        185.78        14.57 o                         
   0   1  10         36.85         44.94        10.93 o                         
   1   1  10         54.68         59.62        26.80 o                         
   2   1  10       1866.10       1954.04        50.91 o                         
   3   1  10        265.82        273.82        17.34 o                         
   4   1  10        119.38        125.06        13.36 o                         
   5   1  10         14.01         13.59        14.53 o                         
   6   1  10        447.89        488.75        43.66 o                         
   7   1  10        353.87        390.59        33.72 o                         
   8   1  10         57.09         59.37        11.11 o                         
  -7   2  10          8.32        -11.23        11.23 o                         
  -6   2  10          9.25          9.81        13.59 o                         
  -5   2  10          0.42          5.79        12.92 o                         
  -4   2  10        430.34        481.93        62.16 o                         
  -3   2  10        784.62        791.24        43.41 o                         
  -2   2  10         46.70         46.51        12.95 o                         
  -1   2  10         18.23          6.26         7.96 o                         
   0   2  10        103.25         77.17        12.14 o                         
   1   2  10       1341.49       1341.67        46.86 o                         
   2   2  10        162.52        168.66        13.82 o                         
   3   2  10        108.73        100.86        11.37 o                         
   4   2  10        141.64        132.67        19.21 o                         
   5   2  10        531.38        500.25        25.92 o                         
   6   2  10         90.68         79.93        13.58 o                         
   7   2  10          7.56         -1.56        10.65 o                         
   8   2  10         41.21         46.06        11.06 o                         
  -7   3  10          8.55        -10.61        10.61 o                         
  -6   3  10         12.66         26.79         8.73 o                         
  -5   3  10         18.42         30.01        10.82 o                         
  -4   3  10        125.75        111.85        16.39 o                         
  -3   3  10       1200.06       1250.59        76.80 o                         
  -2   3  10        175.65        169.44        16.44 o                         
  -1   3  10        369.58        356.42        47.32 o                         
   0   3  10          1.03          9.21        10.24 o                         
   1   3  10        947.45        927.96        37.56 o                         
   2   3  10       2560.24       2561.91        61.60 o                         
   3   3  10        196.68        191.14        16.75 o                         
   4   3  10        730.97        762.51        56.50 o                         
   5   3  10         60.83         60.46        10.73 o                         
   6   3  10        380.25        382.04        26.98 o                         
   7   3  10        248.81        289.20        20.94 o                         
   8   3  10         41.83         45.13        10.97 o                         
  -7   4  10          1.13         -6.73         7.53 o                         
  -6   4  10         22.19         11.72         7.82 o                         
  -5   4  10        123.65        129.05        17.51 o                         
  -4   4  10        806.25        788.15        58.27 o                         
  -3   4  10         85.78         95.22        22.43 o                         
  -2   4  10        114.20         98.45        13.45 o                         
  -1   4  10         42.90         15.60        11.09 o                         
   0   4  10        652.00        642.13        30.47 o                         
   1   4  10       1760.18       1722.81        55.14 o                         
   2   4  10         29.71         33.82        10.12 o                         
   3   4  10          1.46          6.67        10.01 o                         
   4   4  10          1.28         -8.27         8.44 o                         
   5   4  10        167.82        163.13        22.92 o                         
   6   4  10          2.12         -5.80         7.08 o                         
   7   4  10         40.69         57.71        11.25 o                         
   8   4  10          0.12          8.96         8.29 o                         
  -6   5  10         14.17         18.30         6.13 o                         
  -5   5  10          9.51          1.87         7.97 o                         
  -4   5  10        254.50        255.73        31.49 o                         
  -3   5  10        690.55        623.35        50.06 o                         
  -2   5  10        169.54        162.18        26.29 o                         
  -1   5  10        190.52        245.36        29.91 o                         
   0   5  10          9.10          3.73         7.69 o                         
   1   5  10       1220.03       1260.12        57.84 o                         
   2   5  10        187.04        196.56        17.39 o                         
   3   5  10         89.91        113.67        16.77 o                         
   4   5  10         48.49         55.36        14.28 o                         
   5   5  10          0.72          5.79        14.17 o                         
   6   5  10        218.30        228.39        29.60 o                         
   7   5  10          6.20          4.41         5.28 o                         
   8   5  10         56.02         62.39        12.09 o                         
  -6   6  10          0.47          6.24         7.44 o                         
  -5   6  10         50.66         75.98        17.35 o                         
  -4   6  10        253.30        271.52        21.52 o                         
  -3   6  10         94.95         87.72        15.86 o                         
  -2   6  10         41.14         74.41        19.17 o                         
  -1   6  10         12.05         -9.00        13.02 o                         
   0   6  10         65.02         70.30        14.05 o                         
   1   6  10          3.02         -1.65        23.96 o                         
   2   6  10        313.69        324.68        37.35 o                         
   3   6  10         63.35         75.60        13.65 o                         
   4   6  10         35.17         41.14        11.93 o                         
   5   6  10        107.18         93.19        14.14 o                         
   6   6  10        191.30        195.71        26.79 o                         
   7   6  10        333.15        319.10        20.30 o                         
   8   6  10          0.35          2.09         7.35 o                         
  -5   7  10         26.34         23.23        10.08 o                         
  -4   7  10        211.67        253.51        28.18 o                         
  -3   7  10        151.51        133.07        24.59 o                         
  -2   7  10          0.52        -10.85        12.81 o                         
  -1   7  10        155.72        169.57        26.46 o                         
   0   7  10         83.65         70.60        17.66 o                         
   1   7  10       1650.69       1662.56       120.60 o                         
   2   7  10        568.11        523.54        45.89 o                         
   3   7  10         49.69         42.27        17.88 o                         
   4   7  10         14.53         18.02         9.30 o                         
   5   7  10        462.91        553.45        33.53 o                         
   6   7  10        620.62        661.73        30.72 o                         
   7   7  10         66.29         64.00        14.14 o                         
  -4   8  10          1.53          0.18         9.40 o                         
  -3   8  10        289.16        307.99        20.56 o                         
  -2   8  10          4.68          2.18        10.07 o                         
  -1   8  10         33.51         36.47        15.74 o                         
   0   8  10          9.99          9.51         7.35 o                         
   1   8  10         51.73         45.34        17.88 o                         
   2   8  10       1139.55       1092.88        68.24 o                         
   3   8  10        226.15        244.42        30.45 o                         
   4   8  10        271.83        276.69        31.54 o                         
   5   8  10        181.23        151.42        15.91 o                         
   6   8  10        111.98        117.72        12.25 o                         
   7   8  10        338.20        331.97        16.46 o                         
  -3   9  10        221.82        221.16        20.11 o                         
  -2   9  10        123.46        141.96        13.68 o                         
  -1   9  10         57.99         66.18        11.32 o                         
   0   9  10         24.06         21.00        11.14 o                         
   1   9  10        810.27        819.11        52.15 o                         
   2   9  10         45.39         45.93         9.92 o                         
   3   9  10         45.27         60.15        17.66 o                         
   4   9  10          4.72         11.41        11.94 o                         
   5   9  10         89.43         95.06        16.64 o                         
   6   9  10          4.16         -7.35         7.35 o                         
  -1  10  10         69.93         74.40        14.76 o                         
   0  10  10        146.97        124.58        18.75 o                         
   1  10  10        103.65         89.69        12.83 o                         
   2  10  10         91.48         89.94        10.93 o                         
   3  10  10          5.39         21.29        10.54 o                         
   4  10  10          0.41         -7.60         7.60 o                         
   5  10  10          1.16          2.28         4.38 o                         
   1  11  10         16.03          2.14         5.93 o                         
  -4  -6  11        192.35        205.43        18.32 o                         
  -3  -6  11        177.08        167.77        13.14 o                         
  -2  -6  11         66.95         73.59        16.37 o                         
  -1  -6  11         14.48         14.62        13.06 o                         
   0  -6  11          5.23         16.94        12.26 o                         
   1  -6  11         47.90         56.98        10.15 o                         
  -6  -5  11         15.14         23.94         7.40 o                         
  -5  -5  11         32.82         29.96        10.39 o                         
  -4  -5  11         36.33         31.16         8.76 o                         
  -3  -5  11        157.93        158.60        12.77 o                         
  -2  -5  11        329.13        372.01        19.34 o                         
  -1  -5  11          6.70         10.21         9.58 o                         
   0  -5  11         17.03         20.44         8.95 o                         
   1  -5  11          6.62         10.75         7.81 o                         
   2  -5  11        253.47        253.42        17.18 o                         
   3  -5  11         98.08         92.24        15.08 o                         
  -6  -4  11          7.00          5.44         9.23 o                         
  -5  -4  11        126.51        127.37        14.11 o                         
  -4  -4  11         19.42         23.37        13.24 o                         
  -3  -4  11        124.16        134.52        22.13 o                         
  -2  -4  11          1.78         -6.33        12.39 o                         
  -1  -4  11         18.35         28.32        15.67 o                         
   0  -4  11        328.45        317.14        25.23 o                         
   1  -4  11          7.71         19.32         9.75 o                         
   2  -4  11         91.95         89.39        13.31 o                         
   3  -4  11         71.16         69.26        17.04 o                         
   4  -4  11         12.00         39.18        12.08 o                         
  -6  -3  11          6.20         13.68        12.17 o                         
  -5  -3  11          0.73         16.18        14.57 o                         
  -4  -3  11         20.94          8.51        14.75 o                         
  -3  -3  11        264.93        273.39        32.83 o                         
  -2  -3  11        181.20        182.55        27.14 o                         
  -1  -3  11         55.88         58.28        10.79 o                         
   0  -3  11         18.16         13.37         7.80 o                         
   1  -3  11         57.63         49.42        12.33 o                         
   2  -3  11        933.64        934.79        44.79 o                         
   3  -3  11         76.61         75.04        13.52 o                         
   4  -3  11         17.52         17.52         9.14 o                         
   5  -3  11         10.38         18.85        10.25 o                         
  -7  -2  11          1.82         -6.15         6.15 o                         
  -6  -2  11         27.04         14.60         8.22 o                         
  -5  -2  11          2.83          2.68         6.89 o                         
  -4  -2  11          2.52        -14.93        14.93 o                         
  -3  -2  11         36.48         11.59        15.20 o                         
  -2  -2  11        365.76        317.37        26.17 o                         
  -1  -2  11        238.09        238.08        27.91 o                         
   0  -2  11         13.32         26.95        13.58 o                         
   1  -2  11         89.56         98.12        16.39 o                         
   2  -2  11        722.54        718.30        54.76 o                         
   3  -2  11        400.32        415.72        23.62 o                         
   4  -2  11          4.38         10.73         7.23 o                         
   5  -2  11          0.82         -6.58         9.03 o                         
  -7  -1  11        515.06        545.43        34.88 o                         
  -6  -1  11          0.22         10.70         7.84 o                         
  -5  -1  11         25.16         25.51        10.64 o                         
  -4  -1  11        209.92        222.83        39.49 o                         
  -3  -1  11       1182.59       1169.81        74.09 o                         
  -2  -1  11       1200.37       1094.40        72.71 o                         
  -1  -1  11         25.52         20.80        10.73 o                         
   0  -1  11        108.56        109.45        17.53 o                         
   1  -1  11        131.88        115.49        17.70 o                         
   2  -1  11        413.05        429.49        24.95 o                         
   3  -1  11         34.85         43.43        13.40 o                         
   4  -1  11         43.57         60.45        10.41 o                         
   5  -1  11         18.90         27.58         8.11 o                         
   6  -1  11          7.75          9.89         9.94 o                         
  -7   0  11         81.87         76.15        15.03 o                         
  -6   0  11         16.45         13.95        12.61 o                         
  -5   0  11         30.67         28.44        10.89 o                         
  -4   0  11        111.75        130.70        25.60 o                         
  -3   0  11          0.65         -5.30        12.52 o                         
  -2   0  11       1049.95       1163.25        51.41 o                         
  -1   0  11         87.07         89.49        12.47 o                         
   0   0  11          0.23         -6.33        10.65 o                         
   1   0  11         82.56         77.67        14.74 o                         
   2   0  11         96.80         78.90        11.49 o                         
   3   0  11        306.25        355.49        37.76 o                         
   4   0  11          0.21         -3.25         9.56 o                         
   5   0  11          5.21         -0.76         8.71 o                         
   6   0  11         12.78         15.02         7.67 o                         
   7   0  11        107.99        109.84        14.51 o                         
  -7   1  11        164.29        184.05        21.34 o                         
  -6   1  11          3.30         -4.01        11.32 o                         
  -5   1  11         65.26         46.63        10.99 o                         
  -4   1  11         11.27         -8.74        10.74 o                         
  -3   1  11         44.30         76.37        19.30 o                         
  -2   1  11          0.62        -14.89        14.89 o                         
  -1   1  11         17.35         14.85         8.17 o                         
   0   1  11        150.05        148.95        13.48 o                         
   1   1  11          0.08         -6.22         9.58 o                         
   2   1  11        114.10        132.76        14.63 o                         
   3   1  11        110.46        106.97        12.92 o                         
   4   1  11         41.66         48.63         9.68 o                         
   5   1  11         18.12         19.70        14.93 o                         
   6   1  11         69.80         76.80        18.20 o                         
   7   1  11         24.85         22.23        16.81 o                         
  -7   2  11         66.81         62.58        13.34 o                         
  -6   2  11         48.59         42.18        14.13 o                         
  -5   2  11         25.14         24.16        14.04 o                         
  -4   2  11          2.34         36.28        13.73 o                         
  -3   2  11         60.21         44.86        17.57 o                         
  -2   2  11        421.20        429.86        42.03 o                         
  -1   2  11         16.46         17.81        16.43 o                         
   0   2  11         58.03         28.83        23.81 o                         
   1   2  11        314.46        281.19        21.19 o                         
   2   2  11        524.17        516.76        32.69 o                         
   3   2  11       1275.93       1356.71        48.02 o                         
   4   2  11          4.48         -7.20        17.07 o                         
   5   2  11         32.91         34.82        15.42 o                         
   6   2  11        112.81        125.05        23.11 o                         
   7   2  11        293.51        305.14        26.96 o                         
  -7   3  11          4.89          2.72         7.44 o                         
  -6   3  11          5.85          9.81        10.21 o                         
  -5   3  11          2.58         -0.36        20.72 o                         
  -4   3  11        350.33        378.34        38.88 o                         
  -3   3  11        155.37        136.86        26.33 o                         
  -2   3  11          3.43         31.06        14.35 o                         
  -1   3  11        156.79        114.19        24.99 o                         
   0   3  11          0.01         -6.69        19.39 o                         
   1   3  11        628.50        648.03        54.31 o                         
   2   3  11         67.17         90.92        21.36 o                         
   3   3  11        444.65        436.22        30.64 o                         
   4   3  11         40.92         62.44        10.31 o                         
   5   3  11         11.01         14.45         8.30 o                         
   6   3  11         63.97         90.08        18.55 o                         
   7   3  11          4.18          2.27         8.82 o                         
  -6   4  11         15.30          7.73         7.69 o                         
  -5   4  11         15.47         25.20         9.24 o                         
  -4   4  11        133.87        143.67        23.87 o                         
  -3   4  11        641.59        612.23        50.66 o                         
  -2   4  11       1023.61        948.27        65.73 o                         
  -1   4  11        297.52        326.38        36.94 o                         
   0   4  11        306.17        302.86        34.98 o                         
   1   4  11        392.55        381.40        28.30 o                         
   2   4  11        928.10        897.87        44.87 o                         
   3   4  11        513.13        501.97        26.40 o                         
   4   4  11        151.49        173.17        19.78 o                         
   5   4  11         22.56         25.75        14.60 o                         
   6   4  11          0.06         10.22         6.56 o                         
   7   4  11        117.64         97.10        14.73 o                         
  -6   5  11          7.05          5.21         7.31 o                         
  -5   5  11         11.45          2.99         8.15 o                         
  -4   5  11        157.50        151.69        24.46 o                         
  -3   5  11         52.53         58.53        12.01 o                         
  -2   5  11         10.16          3.88        14.49 o                         
  -1   5  11         31.68         22.20        14.62 o                         
   0   5  11          0.55         -4.93        21.79 o                         
   1   5  11         21.51         25.58        11.03 o                         
   2   5  11        605.18        572.38        63.25 o                         
   3   5  11         20.82         25.57        10.79 o                         
   4   5  11          4.57          4.05         9.62 o                         
   5   5  11          6.02          7.03         9.45 o                         
   6   5  11          7.32         13.80         8.63 o                         
   7   5  11        224.38        236.70        24.35 o                         
  -5   6  11         60.36         53.65        13.25 o                         
  -4   6  11          0.10         -5.05         8.53 o                         
  -3   6  11        406.43        378.83        32.15 o                         
  -2   6  11         12.50         10.74        10.70 o                         
  -1   6  11         19.34         23.76        13.68 o                         
   0   6  11        233.91        246.18        22.29 o                         
   1   6  11         20.83         33.29        19.50 o                         
   2   6  11          5.39         16.20         9.60 o                         
   3   6  11         43.52         49.56        30.25 o                         
   4   6  11          0.27         -9.34         9.34 o                         
   5   6  11         23.60         31.36        10.00 o                         
   6   6  11         86.22         83.92        11.83 o                         
   7   6  11          2.25          5.92         5.81 o                         
  -5   7  11          2.42          1.20         6.20 o                         
  -4   7  11          2.67         17.92        10.79 o                         
  -3   7  11        105.13         96.40        18.92 o                         
  -2   7  11        535.39        523.64        29.99 o                         
  -1   7  11          6.37         23.18        14.04 o                         
   0   7  11        224.28        232.31        28.75 o                         
   1   7  11          1.03          7.50         8.50 o                         
   2   7  11        707.32        689.73        52.40 o                         
   3   7  11        166.11        189.81        28.25 o                         
   4   7  11        305.43        334.04        36.64 o                         
   5   7  11         19.11         22.29         8.82 o                         
   6   7  11         30.19         28.10         8.30 o                         
   7   7  11         83.76         81.92        11.02 o                         
  -4   8  11        105.78        125.96        14.60 o                         
  -3   8  11        364.86        374.66        33.11 o                         
  -2   8  11        169.21        143.92        22.05 o                         
  -1   8  11         81.27         71.05        11.56 o                         
   0   8  11         19.39         11.95        11.77 o                         
   1   8  11        974.37       1050.33        43.47 o                         
   2   8  11        222.79        208.43        44.30 o                         
   3   8  11         23.54         31.80        10.67 o                         
   4   8  11         11.66         23.80        15.15 o                         
   5   8  11         10.48         10.83        10.88 o                         
   6   8  11        249.60        266.82        23.60 o                         
  -2   9  11        162.06        174.68        13.17 o                         
  -1   9  11        134.67        154.69        14.07 o                         
   0   9  11        283.86        305.99        27.44 o                         
   1   9  11          5.19          8.72         6.19 o                         
   2   9  11        334.52        378.54        33.17 o                         
   3   9  11        176.84        190.20        16.19 o                         
   4   9  11         59.87         53.55         8.91 o                         
   5   9  11         89.73         85.11         9.84 o                         
  -1  10  11         45.71         40.85         9.95 o                         
   0  10  11         31.52         29.65        10.83 o                         
   1  10  11         51.62         40.40        11.95 o                         
   2  10  11         51.05         47.85        11.59 o                         
   3  10  11         49.93         62.57        12.09 o                         
   4  10  11         60.86         66.02        10.53 o                         
  -2  -6  12        293.32        289.28        21.45 o                         
  -1  -6  12        134.72        123.54        14.16 o                         
  -4  -5  12         23.36         25.06         9.01 o                         
  -3  -5  12        130.89        138.76        19.53 o                         
  -2  -5  12          2.75          7.98        12.12 o                         
  -1  -5  12         67.36         78.72        16.68 o                         
   0  -5  12          0.59          4.64         9.89 o                         
   1  -5  12         23.45         29.06         9.01 o                         
   2  -5  12          7.80          3.16         6.06 o                         
  -5  -4  12          1.69         -6.20         9.00 o                         
  -4  -4  12          4.71         11.62         6.64 o                         
  -3  -4  12         80.32         94.11        12.99 o                         
  -2  -4  12        159.80        172.11        23.43 o                         
  -1  -4  12          9.55         -6.64         8.83 o                         
   0  -4  12          6.60         15.29        12.57 o                         
   1  -4  12          0.18          4.46        13.06 o                         
   2  -4  12         91.11         88.67        11.18 o                         
   3  -4  12        165.24        188.74        20.95 o                         
  -6  -3  12         12.25         11.01         6.95 o                         
  -5  -3  12         26.86         27.64        11.95 o                         
  -4  -3  12          3.16         29.03        26.81 o                         
  -3  -3  12         15.31          7.04        13.19 o                         
  -2  -3  12         95.31         75.43        18.38 o                         
  -1  -3  12        128.58        133.60        16.51 o                         
   0  -3  12        169.69        166.37        14.77 o                         
   1  -3  12         47.50         49.18        12.91 o                         
   2  -3  12         36.04         38.29        17.39 o                         
   3  -3  12        258.26        278.82        19.71 o                         
   4  -3  12        245.57        255.74        23.11 o                         
  -6  -2  12          2.78          5.17         8.07 o                         
  -5  -2  12         98.81        106.66        19.49 o                         
  -4  -2  12          0.17          1.52        12.84 o                         
  -3  -2  12        247.97        266.22        33.85 o                         
  -2  -2  12        432.99        393.73        39.09 o                         
  -1  -2  12         36.20         35.78         9.03 o                         
   0  -2  12        166.64        185.51        16.36 o                         
   1  -2  12        286.91        332.10        27.19 o                         
   2  -2  12        482.98        506.75        31.65 o                         
   3  -2  12         67.21         87.91        13.86 o                         
   4  -2  12         15.13         18.21         8.36 o                         
   5  -2  12          4.16          3.16         6.64 o                         
  -6  -1  12         93.89        106.85        15.53 o                         
  -5  -1  12          1.24         10.82         7.65 o                         
  -4  -1  12         78.22         88.87        23.61 o                         
  -3  -1  12          2.57        -12.08        13.82 o                         
  -2  -1  12        285.75        292.13        24.98 o                         
  -1  -1  12        118.32        118.80        25.47 o                         
   0  -1  12          3.97         14.09         9.56 o                         
   1  -1  12         61.50         43.96        14.17 o                         
   2  -1  12         62.48         66.30        14.17 o                         
   3  -1  12        329.96        333.46        32.98 o                         
   4  -1  12        126.83        124.31        12.45 o                         
   5  -1  12         40.88         46.84        11.39 o                         
  -6   0  12          4.51         -2.09        10.21 o                         
  -5   0  12          2.80         -2.24         7.24 o                         
  -4   0  12         20.60         18.31        11.72 o                         
  -3   0  12        609.15        548.52        47.97 o                         
  -2   0  12        380.72        410.83        65.07 o                         
  -1   0  12          9.07          8.58         8.74 o                         
   0   0  12        123.20        131.62        18.78 o                         
   1   0  12          1.62          9.73         9.94 o                         
   2   0  12          0.26         -1.39        15.60 o                         
   3   0  12         37.11         39.68        12.37 o                         
   4   0  12        125.19        149.73        16.16 o                         
   5   0  12         30.61         39.83        10.37 o                         
   6   0  12         10.68         15.10         5.63 o                         
  -7   1  12         44.14         28.23         8.12 o                         
  -6   1  12         63.77         74.83        15.52 o                         
  -5   1  12         24.91         13.21         8.34 o                         
  -4   1  12          1.65         13.85        10.18 o                         
  -3   1  12         29.89         30.39        10.83 o                         
  -2   1  12        786.71        839.36        59.78 o                         
  -1   1  12         18.34         36.36        14.38 o                         
   0   1  12         65.50         52.99        13.08 o                         
   1   1  12        100.86         95.85        13.03 o                         
   2   1  12        382.61        414.51        23.79 o                         
   3   1  12        601.76        654.73        29.15 o                         
   4   1  12         58.98         59.38        13.82 o                         
   5   1  12          2.90         -9.27        12.03 o                         
   6   1  12         16.75         15.17        14.53 o                         
  -6   2  12          7.23          6.51        10.88 o                         
  -5   2  12         19.85         28.71        16.05 o                         
  -4   2  12         58.77         53.82        17.12 o                         
  -3   2  12         67.85         62.65        18.82 o                         
  -2   2  12         44.72         53.28        16.63 o                         
  -1   2  12        142.34        139.66        26.19 o                         
   0   2  12         23.60         14.28         8.62 o                         
   1   2  12        302.78        277.97        35.20 o                         
   2   2  12         49.86         44.06        11.12 o                         
   3   2  12         20.24         35.62        10.78 o                         
   4   2  12        855.70        934.46        42.29 o                         
   5   2  12         85.58        107.94        21.54 o                         
   6   2  12         35.82         54.48        14.76 o                         
  -6   3  12         24.78         24.25        11.46 o                         
  -5   3  12         16.19         -2.63        14.26 o                         
  -4   3  12          6.36         14.44        13.06 o                         
  -3   3  12        581.64        566.01        48.23 o                         
  -2   3  12        640.19        545.21        47.75 o                         
  -1   3  12         74.51         84.01        14.79 o                         
   0   3  12          2.86         12.08        12.75 o                         
   1   3  12          0.05         -1.03        13.82 o                         
   2   3  12        561.93        548.22        48.75 o                         
   3   3  12        767.12        826.00        59.91 o                         
   4   3  12         40.99         30.09        14.49 o                         
   5   3  12          2.44        -11.86        15.44 o                         
   6   3  12          3.74         11.86         9.49 o                         
  -6   4  12         39.74         13.96         7.85 o                         
  -5   4  12         79.87         85.91        11.16 o                         
  -4   4  12          5.18         19.48        12.08 o                         
  -3   4  12         89.00         96.62        14.87 o                         
  -2   4  12          5.15          6.69        11.63 o                         
  -1   4  12        410.67        395.98        28.37 o                         
   0   4  12        282.04        312.45        36.00 o                         
   1   4  12         87.41         61.95        19.53 o                         
   2   4  12         17.63         11.77        14.13 o                         
   3   4  12        238.89        255.96        33.94 o                         
   4   4  12         55.66         68.93        21.58 o                         
   5   4  12          8.94         -1.65         8.91 o                         
   6   4  12         15.95         -7.04         7.04 o                         
  -5   5  12          9.28          9.78         7.40 o                         
  -4   5  12          7.63          0.95         9.65 o                         
  -3   5  12        189.92        181.41        22.95 o                         
  -2   5  12        341.64        311.74        34.86 o                         
  -1   5  12          0.18          4.96        13.04 o                         
   0   5  12         21.66          3.08        11.59 o                         
   1   5  12         70.13         48.21        17.44 o                         
   2   5  12          2.39         10.74        15.38 o                         
   3   5  12        110.14         80.87        20.56 o                         
   4   5  12         42.28         31.07        17.66 o                         
   5   5  12         17.81         19.61        12.70 o                         
   6   5  12         10.88         20.95        10.12 o                         
  -5   6  12         16.36         16.23         7.22 o                         
  -4   6  12         10.46         17.23         6.73 o                         
  -3   6  12          0.01          3.74        11.41 o                         
  -2   6  12        127.26         91.37        18.34 o                         
  -1   6  12          2.97          4.95        11.41 o                         
   0   6  12         48.69         25.68        14.76 o                         
   1   6  12         89.64         63.38        19.31 o                         
   2   6  12          4.03        -10.23        10.23 o                         
   3   6  12       1092.90       1057.33        46.94 o                         
   4   6  12        200.26        200.50        26.88 o                         
   5   6  12          2.19          5.04        11.01 o                         
   6   6  12          6.84         12.30         9.27 o                         
  -4   7  12         76.85         75.17        13.25 o                         
  -3   7  12         11.65         12.50         5.55 o                         
  -2   7  12         52.49         51.41        10.66 o                         
  -1   7  12         39.58         46.72        14.67 o                         
   0   7  12         53.71         63.76        15.05 o                         
   1   7  12         52.94         51.50        18.95 o                         
   2   7  12        174.25        186.80        23.41 o                         
   3   7  12          5.01          7.52         8.92 o                         
   4   7  12        288.86        260.67        20.17 o                         
   5   7  12         31.76         39.10        13.24 o                         
   6   7  12        168.56        173.03        17.87 o                         
  -3   8  12         31.22         38.66        10.12 o                         
  -2   8  12        285.79        304.77        18.86 o                         
  -1   8  12         65.78         75.68        10.45 o                         
   0   8  12         76.54         69.17        14.58 o                         
   1   8  12          9.78          9.21         7.46 o                         
   2   8  12         90.25         95.65        17.13 o                         
   3   8  12        425.16        438.98        34.95 o                         
   4   8  12         74.18         79.11        11.36 o                         
   5   8  12         27.93         26.13        10.57 o                         
  -1   9  12          0.82          1.00         9.31 o                         
   0   9  12         32.68         21.80         9.63 o                         
   1   9  12        109.35         88.57        13.39 o                         
   2   9  12         94.01         84.05        12.40 o                         
   3   9  12         25.10         18.24         6.02 o                         
   4   9  12         30.40         42.98         9.99 o                         
   1  10  12          0.36          7.35         6.11 o                         
  -1  -5  13        122.80        152.91        15.54 o                         
  -4  -4  13         14.08         28.66         7.62 o                         
  -3  -4  13         19.52         25.88         5.18 o                         
  -2  -4  13          4.03         -2.64         4.48 o                         
  -1  -4  13         12.16         15.60        11.37 o                         
   0  -4  13          1.18          6.64        11.19 o                         
   1  -4  13         32.69         47.22        11.99 o                         
  -5  -3  13          7.48          5.97         7.53 o                         
  -4  -3  13         32.34         36.74        13.29 o                         
  -3  -3  13         35.18         24.08        11.32 o                         
  -2  -3  13        230.90        258.72        26.76 o                         
  -1  -3  13        458.10        488.72        36.12 o                         
   0  -3  13         47.81         56.85        12.62 o                         
   1  -3  13        221.23        236.29        26.62 o                         
   2  -3  13          0.21          7.09        11.36 o                         
   3  -3  13        135.34        120.56        15.58 o                         
  -5  -2  13        144.83        144.43        17.41 o                         
  -4  -2  13         26.39         34.33        12.97 o                         
  -3  -2  13          3.45          6.33        14.62 o                         
  -2  -2  13        215.62        195.45        27.46 o                         
  -1  -2  13       1075.03       1167.95        67.03 o                         
   0  -2  13        494.87        520.94        24.87 o                         
   1  -2  13          1.32          1.51         7.62 o                         
   2  -2  13          1.66          3.76         9.12 o                         
   3  -2  13        109.82        110.48        12.76 o                         
   4  -2  13        351.85        341.90        24.49 o                         
  -5  -1  13          0.18        -11.23        11.23 o                         
  -4  -1  13          1.38         -9.00        11.94 o                         
  -3  -1  13         90.39         80.11        19.31 o                         
  -2  -1  13        297.44        314.60        34.32 o                         
  -1  -1  13         25.31         32.98        11.70 o                         
   0  -1  13         17.03         15.26         9.68 o                         
   1  -1  13          1.58         -3.51         7.08 o                         
   2  -1  13         14.03         14.91         9.48 o                         
   3  -1  13        147.15        154.50        16.46 o                         
   4  -1  13          3.57          8.09         6.09 o                         
  -5   0  13         85.32         83.68        22.53 o                         
  -4   0  13          0.10         -4.80        17.07 o                         
  -3   0  13         23.09         24.47        11.86 o                         
  -2   0  13        158.21        144.28        25.08 o                         
  -1   0  13        205.97        217.06        30.05 o                         
   0   0  13         81.09        106.23        23.86 o                         
   1   0  13         70.73         60.11        13.95 o                         
   2   0  13          0.48          2.90         9.13 o                         
   3   0  13        222.12        231.18        27.49 o                         
   4   0  13        169.14        197.76        16.58 o                         
   5   0  13          1.82          4.95         7.53 o                         
  -6   1  13         15.77          4.90         6.78 o                         
  -5   1  13          0.20          5.88         8.87 o                         
  -4   1  13         55.56         43.07        10.56 o                         
  -3   1  13          7.11         20.10        14.04 o                         
  -2   1  13          5.08         11.50        10.88 o                         
  -1   1  13         17.54         29.57        10.50 o                         
   0   1  13        279.10        355.78        26.08 o                         
   1   1  13        373.71        346.23        37.78 o                         
   2   1  13        121.86        115.96        16.91 o                         
   3   1  13         19.50         28.62        14.62 o                         
   4   1  13        486.22        493.66        41.14 o                         
   5   1  13        112.25        105.22        16.78 o                         
  -6   2  13         96.28        102.65        13.70 o                         
  -5   2  13         55.88         54.67        15.61 o                         
  -4   2  13         25.62         10.20        19.48 o                         
  -3   2  13          0.62         12.26        13.46 o                         
  -2   2  13        463.26        480.36        42.55 o                         
  -1   2  13        512.75        546.31        46.10 o                         
   0   2  13          8.35         10.07         9.52 o                         
   1   2  13          0.10        -11.37        11.37 o                         
   2   2  13        244.27        250.44        31.84 o                         
   3   2  13       1126.93       1221.54        70.19 o                         
   4   2  13         36.27         44.71        10.13 o                         
   5   2  13          0.02          2.09         9.36 o                         
   6   2  13          6.59         -0.49         6.33 o                         
  -5   3  13         88.50        117.60        18.11 o                         
  -4   3  13          2.63          1.20        12.26 o                         
  -3   3  13         94.59        105.56        18.75 o                         
  -2   3  13          1.87         -8.91        13.19 o                         
  -1   3  13        256.63        274.09        33.81 o                         
   0   3  13        456.52        460.72        30.70 o                         
   1   3  13          1.36          4.80        26.09 o                         
   2   3  13        294.01        295.89        33.19 o                         
   3   3  13        104.21         85.38        19.85 o                         
   4   3  13        409.42        466.85        38.24 o                         
   5   3  13         66.58         77.06        13.65 o                         
  -5   4  13          4.04         11.59         9.27 o                         
  -4   4  13          0.36          0.99         7.69 o                         
  -3   4  13         11.76         15.81         9.18 o                         
  -2   4  13        803.95        865.74        59.01 o                         
  -1   4  13        578.96        554.75        46.39 o                         
   0   4  13          0.45         20.10        15.20 o                         
   1   4  13         40.33         60.72        18.95 o                         
   2   4  13         38.50         68.88        19.71 o                         
   3   4  13        301.39        286.77        33.24 o                         
   4   4  13         10.16         13.46        12.44 o                         
   5   4  13          0.01         -9.18         9.18 o                         
  -4   5  13          0.16          4.82         6.90 o                         
  -3   5  13         43.54         34.60        13.69 o                         
  -2   5  13         53.61         74.46        18.73 o                         
  -1   5  13        517.10        512.18        44.09 o                         
   0   5  13         27.61         25.48        10.26 o                         
   1   5  13         66.84         41.38        16.77 o                         
   2   5  13         18.94         21.31        16.54 o                         
   3   5  13        187.34        190.48        27.19 o                         
   4   5  13        216.86        231.41        27.20 o                         
   5   5  13          4.10          2.99         8.91 o                         
  -4   6  13         62.72         49.61         6.94 o                         
  -3   6  13         62.26         62.03        15.16 o                         
  -2   6  13         76.36         82.77        12.50 o                         
  -1   6  13          0.36         -4.99        14.80 o                         
   0   6  13          1.52          8.90         8.32 o                         
   1   6  13         55.88         46.19        15.83 o                         
   2   6  13        108.93        106.80        21.50 o                         
   3   6  13         80.72         80.19        18.60 o                         
   4   6  13        149.92        174.83        23.83 o                         
   5   6  13         77.03         92.69        16.42 o                         
  -3   7  13         84.30         81.34        13.03 o                         
  -2   7  13        259.51        308.01        28.29 o                         
  -1   7  13        535.26        601.71        40.59 o                         
   0   7  13         85.16         71.72        16.55 o                         
   1   7  13         53.98         52.44        15.78 o                         
   2   7  13         70.80         61.46        16.68 o                         
   3   7  13        762.90        780.32        49.48 o                         
   4   7  13        371.30        401.48        32.08 o                         
   5   7  13        134.43        140.85        16.97 o                         
  -2   8  13         17.49         20.02         8.51 o                         
  -1   8  13         18.95         20.33        10.65 o                         
   0   8  13        130.79        126.42        12.04 o                         
   1   8  13         33.52         32.72        11.19 o                         
   2   8  13        246.29        233.92        22.30 o                         
   3   8  13         32.28         20.95         9.94 o                         
   4   8  13        115.96        113.73        14.77 o                         
   0   9  13         22.82         14.31         7.49 o                         
   1   9  13         61.69         60.57        11.69 o                         
   2   9  13         36.87         15.25         6.91 o                         
  -3  -3  14         15.52         17.61         7.40 o                         
  -2  -3  14          3.97          0.10         4.78 o                         
   1  -3  14          0.14         -2.72         7.44 o                         
  -4  -2  14         32.38         47.84        10.52 o                         
  -3  -2  14          9.54          5.92         6.41 o                         
  -2  -2  14         17.60          9.18        10.79 o                         
  -1  -2  14        157.52        170.44        21.03 o                         
   0  -2  14        201.07        177.93        19.16 o                         
   2  -2  14         29.05         34.46        11.10 o                         
  -4  -1  14         91.18         99.90        16.15 o                         
  -3  -1  14          9.67          5.44        11.19 o                         
  -2  -1  14          0.01        -12.26        12.66 o                         
  -1  -1  14        267.62        311.34        30.79 o                         
   0  -1  14        175.57        207.94        17.94 o                         
   1  -1  14         14.68         20.02         8.54 o                         
   2  -1  14         45.72         55.11        15.47 o                         
   3  -1  14          8.58         -0.67         8.11 o                         
  -4   0  14         41.28         21.14        10.17 o                         
  -3   0  14          2.51          5.62        11.23 o                         
  -2   0  14         59.36         68.58        17.39 o                         
  -1   0  14          0.96          6.16        13.48 o                         
   0   0  14         15.08         24.88        10.45 o                         
   1   0  14          4.13         -7.58        13.33 o                         
   2   0  14          6.08          5.64        10.56 o                         
   3   0  14          3.12          3.57        11.23 o                         
   4   0  14          5.14         -5.13         7.84 o                         
  -4   1  14         14.64         17.60         7.09 o                         
  -3   1  14          0.13         15.17        13.46 o                         
  -2   1  14          3.30         -0.09        12.66 o                         
  -1   1  14        132.80        137.09        15.38 o                         
   0   1  14         94.03         99.60        21.63 o                         
   1   1  14          9.95          4.99        13.55 o                         
   2   1  14          0.21        -14.53        14.53 o                         
   3   1  14         50.55         55.83        15.83 o                         
   4   1  14        165.65        170.97        21.30 o                         
  -5   2  14          5.19         13.06         7.53 o                         
  -4   2  14          1.29         -5.46         5.46 o                         
  -3   2  14         15.10         10.70        10.88 o                         
  -2   2  14          0.62          8.13         8.12 o                         
  -1   2  14        354.58        448.85        38.40 o                         
   0   2  14        113.34        131.29        15.42 o                         
   1   2  14        159.96        168.03        17.04 o                         
   2   2  14         22.51         21.22        13.02 o                         
   3   2  14         70.75         62.26        17.44 o                         
   4   2  14        237.51        243.42        25.91 o                         
   5   2  14        143.57        125.80        15.94 o                         
  -5   3  14         21.92         22.83         7.53 o                         
  -4   3  14          0.27         -0.53         9.76 o                         
  -3   3  14          4.60         10.74         9.09 o                         
  -2   3  14         85.15         74.62        16.86 o                         
  -1   3  14        555.29        555.29        43.80 o                         
   0   3  14         35.98         46.54        15.25 o                         
   1   3  14          8.76          3.27         7.68 o                         
   2   3  14          2.19         -5.19         9.06 o                         
   3   3  14         45.07         58.07        11.28 o                         
   4   3  14         50.79         55.43        16.05 o                         
   5   3  14          0.25         -2.45         8.87 o                         
  -4   4  14         53.39         60.21        13.47 o                         
  -3   4  14         84.10         76.86        13.96 o                         
  -2   4  14         24.61         29.48         8.91 o                         
  -1   4  14        450.03        510.76        41.57 o                         
   0   4  14        300.55        322.72        33.83 o                         
   1   4  14         35.94         34.42        10.53 o                         
   2   4  14        147.42        155.89        16.73 o                         
   3   4  14          4.32          6.31         8.62 o                         
   4   4  14        100.79         89.19        15.75 o                         
   5   4  14         61.16         69.27        12.44 o                         
  -4   5  14         10.34          5.35         7.00 o                         
  -3   5  14         45.51         40.71        11.95 o                         
  -2   5  14         31.17         25.42         8.46 o                         
  -1   5  14          6.99         19.57        12.75 o                         
   0   5  14        183.33        184.46        25.85 o                         
   1   5  14        137.35        133.92        15.91 o                         
   2   5  14          0.58          5.13        12.75 o                         
   3   5  14         13.64         25.56        13.75 o                         
   4   5  14         85.01         90.69        15.57 o                         
   5   5  14         93.74         90.52        17.67 o                         
  -3   6  14         17.18         20.02         5.54 o                         
  -2   6  14         20.97         10.92        10.07 o                         
  -1   6  14         55.74         50.93        13.87 o                         
   0   6  14          9.66         -0.40        10.70 o                         
   1   6  14         11.20          4.10         7.00 o                         
   2   6  14         21.58         12.97        10.61 o                         
   3   6  14        126.52        124.11        19.46 o                         
   4   6  14        164.56        152.28        18.31 o                         
  -2   7  14        130.29        133.91        15.94 o                         
  -1   7  14          4.02          1.48         5.05 o                         
   0   7  14        191.23        192.23        21.21 o                         
   1   7  14          1.20          0.94         9.18 o                         
   2   7  14        136.99        138.35        12.83 o                         
   3   7  14         36.29         31.35        10.79 o                         
   4   7  14         53.04         51.56        10.70 o                         
   0   8  14         82.90         80.54        11.82 o                         
   1   8  14        101.94         87.24         8.63 o                         
   2   8  14         28.63         32.77         8.52 o                         
  -3  -1  15         11.45          1.34         5.79 o                         
  -2  -1  15         18.29         19.35         9.09 o                         
  -1  -1  15          1.04         13.82         9.31 o                         
   0  -1  15         61.87         72.97        12.13 o                         
  -3   0  15          0.15         -7.22         7.22 o                         
  -2   0  15         48.28         42.76        13.24 o                         
  -1   0  15         85.04        108.98        17.58 o                         
   0   0  15         10.81          4.55        10.03 o                         
   1   0  15         10.88         11.73        11.75 o                         
   2   0  15          0.52         -1.83         9.76 o                         
   3   0  15         23.51         40.17         9.99 o                         
  -3   1  15         34.56         24.21        10.57 o                         
  -2   1  15         18.74         33.08        11.86 o                         
  -1   1  15         27.15         34.46        12.88 o                         
   0   1  15        271.45        273.30        27.06 o                         
   1   1  15         89.21         88.19        13.09 o                         
   2   1  15          1.56          4.67         6.16 o                         
   3   1  15          0.13          3.92         7.09 o                         
  -3   2  15          0.84        -10.99        10.99 o                         
  -2   2  15          0.01         -6.90         6.90 o                         
  -1   2  15        371.85        432.07        35.25 o                         
   0   2  15          2.40          8.45         6.69 o                         
   1   2  15          5.48          7.40        11.54 o                         
   2   2  15         83.89        100.68        17.93 o                         
   3   2  15         19.17         15.11         9.90 o                         
   4   2  15         83.07         91.05        12.72 o                         
  -3   3  15          1.19         -5.93         7.18 o                         
  -2   3  15         19.58         19.53        10.65 o                         
  -1   3  15         46.80         47.44        13.06 o                         
   0   3  15        299.03        276.43        26.11 o                         
   1   3  15        117.94        116.17        11.83 o                         
   2   3  15          3.70         -6.32         6.32 o                         
   3   3  15          3.59         12.30        10.03 o                         
   4   3  15         41.80         46.47        10.61 o                         
  -3   4  15          6.71         -7.40         7.40 o                         
  -2   4  15        109.65         89.38        12.85 o                         
  -1   4  15        107.21         80.94        15.75 o                         
   0   4  15          2.17          4.81         9.67 o                         
   1   4  15         14.61         23.09         9.54 o                         
   2   4  15         23.73         20.73         9.63 o                         
   3   4  15          0.05          1.25         5.03 o                         
  -1   5  15        122.19         97.81        11.24 o                         
   0   5  15          8.52          2.18         8.96 o                         
   1   5  15         21.42         27.42        10.74 o                         
   2   5  15          0.01         -6.95         8.20 o                         
   3   5  15         17.84         23.14         8.16 o                         
  -1   6  15         19.46         10.83         6.20 o                         
   0   6  15         14.17         20.01        10.30 o                         
   1   6  15        173.97        190.58        19.52 o                         
   2   6  15         21.43         30.49         9.36 o                         
   3   6  15          0.06          4.90         5.26 o                         
   1   7  15          1.83          4.37         5.70 o                         
  -1   1  16         40.47         38.26         9.23 o                         
   0   1  16        119.08        133.46        14.60 o                         
  -1   2  16          0.23          1.96         6.33 o                         
   0   2  16        335.65        385.31        26.56 o                         
   1   2  16        474.76        507.26        29.62 o                         
  -1   3  16          8.00          3.16         6.64 o                         
   0   3  16         78.47         83.12        12.67 o                         
   1   3  16         31.98         38.21         8.87 o                         
   0   4  16        110.56         88.30        13.08 o                         
                                                                                
